# Supplementary material for: Novel Roles of SPATULA in the Control of Stomata and Trichome Number, and Anthocyanin Biosynthesis
Source: Plants (Basel). 2023 Jan 29;12(3):596. doi: 10.3390/plants12030596 (PMC9919660; doi:10.3390/plants12030596)
Supplement: Supplementary file 1 [file plants-12-00596-s001.zip]

Archive with 1 entries (1 files):
- plants-2165966-supplementary.xlsx
