# Supplementary material for: Novel Roles of SPATULA in the Control of Stomata and Trichome Number, and Anthocyanin Biosynthesis
Source: Plants (Basel). 2023 Jan 29;12(3):596. doi: 10.3390/plants12030596 (PMC9919660; doi:10.3390/plants12030596)
Supplement: Supplementary file 1 [file plants-12-00596-s001.zip › plants-2165966-supplementary.xlsx]

## Sheet: Target genes of SPT
	Supplemental Table S1. Differentially expressed genes in the inducible SPT line, FDR cutoff 0.05
ID-FORM	logFC	PValue	ID	ID-2	DESCRIPTION 1	DESCRIPTION 2
AT4G36930	8.19825	3.87044e-218	SPT	SPT	SPATULA	basic helix-loop-helix (bHLH) DNA-binding superfamily protein;(source:Araport11)	Encodes a transcription factor of the bHLH protein family. Mutants have abnormal, unfused carpels and reduced seed dormancy.	basic helix-loop-helix (bHLH) DNA-binding superfamily protein
AT1G53900	6.67345	9.15874e-06	AT1G53900			Eukaryotic translation initiation factor 2B (eIF-2B) family protein;(source:Araport11)		Eukaryotic translation initiation factor 2B (eIF-2B) family protein
AT5G66640	6.5226	2.9965e-05	DAR3	DAR3	DA1-related protein 3	DA1-related protein 3;(source:Araport11)		DA1-related protein 3
AT5G09470	6.06187	0.000607437	DIC3	DIC3	dicarboxylate carrier 3	dicarboxylate carrier 3;(source:Araport11)	Encodes one of the mitochondrial dicarboxylate carriers (DIC): DIC1 (AT2G22500), DIC2 (AT4G24570), DIC3 (AT5G09470).	dicarboxylate carrier 3
AT2G44400	6.03487	0.000766446	AT2G44400			Cysteine/Histidine-rich C1 domain family protein;(source:Araport11)		Cysteine/Histidine-rich C1 domain family protein
AT5G01895	5.93104	0.00123532	AT5G01895			hypothetical protein;(source:Araport11)
AT3G26830	5.87502	0.00171312	PAD3	CYP71B15, PAD3	PHYTOALEXIN DEFICIENT 3	Cytochrome P450 superfamily protein;(source:Araport11)	Mutations in pad3 are defective in biosynthesis of the indole derived phytoalexin camalexin. Encodes a cytochrome P450 enzyme that catalyzes the conversion of dihydrocamalexic acid to camalexin. The mRNA is cell-to-cell mobile.	Cytochrome P450 superfamily protein
AT4G24000	5.84444	0.00188161	CSLG2	ATCSLG2, CSLG2	cellulose synthase like G2	cellulose synthase like G2;(source:Araport11)	encodes a protein similar to cellulose synthase	cellulose synthase like G2
AT4G16955	5.82198	0.0020828	AT4G16955			hypothetical protein;(source:Araport11)
AT5G15500	5.74277	0.00285049	AT5G15500			Ankyrin repeat family protein;(source:Araport11)		Ankyrin repeat family protein
AT4G30640	5.66232	0.00399143	AT4G30640			RNI-like superfamily protein;(source:Araport11)		RNI-like superfamily protein
AT5G22380	5.59053	0.00539581	NAC090	anac090, NAC090	NAC domain containing protein 90	NAC domain containing protein 90;(source:Araport11)		NAC domain containing protein 90
AT1G80315	5.53113	0.00629756	AT1G80315			hypothetical protein;(source:Araport11)
AT5G42800	5.39606	4.01502e-71	DFR	DFR, M318, TT3	dihydroflavonol 4-reductase	dihydroflavonol 4-reductase;(source:Araport11)	dihydroflavonol reductase. Catalyzes the conversion of dihydroquercetin to leucocyanidin in the biosynthesis of anthocyanins. Not expressed in roots (qRT-PCR). The mRNA is cell-to-cell mobile.	dihydroflavonol 4-reductase
AT1G66390	5.1732	7.64032e-11	MYB90	ATMYB90, MYB90, PAP2	myb domain protein 90	myb domain protein 90;(source:Araport11)	production of anthocyanin pigment 2 protein (PAP2)	myb domain protein 90
AT5G54060	4.93209	5.07811e-36	UF3GT	UF3GT, UGT79B1	UDP-glucose:flavonoid 3-o-glucosyltransferase	UDP-glucose:flavonoid 3-o-glucosyltransferase;(source:Araport11)	Encodes a anthocyanin 3-O-glucoside: 2"-O-xylosyl-transferase involved in anthocyanin modification that converts cyanidin 3-O-glucoside to cyanidin 3-O-xylosyl(1->2)glucoside. Its preferred sugar donor is UDP-xylose.	UDP-glucose:flavonoid 3-o-glucosyltransferase
AT4G10960	4.82944	2.75153e-08	UGE5	UGE5	UDP-D-glucose/UDP-D-galactose 4-epimerase 5	UDP-D-glucose/UDP-D-galactose 4-epimerase 5;(source:Araport11)	Encodes a protein with UDP-D-glucose 4-epimerase activity.	UDP-D-glucose/UDP-D-galactose 4-epimerase 5
AT4G01390	4.36353	4.47156e-18	AT4G01390			TRAF-like family protein;(source:Araport11)		TRAF-like family protein
AT5G19470	4.29714	1.03666e-13	NUDT24	atnudt24, NUDT24, NUDX24	nudix hydrolase homolog 24	nudix hydrolase homolog 24;(source:Araport11)		nudix hydrolase homolog 24
AT1G35290	4.15091	5.85743e-05	AT1G35290	ALT1		Thioesterase superfamily protein;(source:Araport11)		Thioesterase superfamily protein
AT3G62960	4.04047	5.84308e-08	AT3G62960	ROXY8		Thioredoxin superfamily protein;(source:Araport11)	Encodes a member of the CC-type glutaredoxin (ROXY) family that has been shown to interact with the transcription factor TGA2.	Thioredoxin superfamily protein
AT3G29590	3.93462	1.96956e-26	AT5MAT	AT5MAT		HXXXD-type acyl-transferase family protein;(source:Araport11)	At3g29590 (At5MAT) encodes a malonyl-CoA:anthocyanidin 5-O-glucoside-6"-O-malonyltransferase that is coordinately expressed with a epistatic 5-O-anthocyanidin glucosyltransferase (At4g14090). The enzyme is involved in the malonylation of anthocyanins in Arabidopsis.	HXXXD-type acyl-transferase family protein
AT3G24982	3.88528	0.00055819	RLP40	ATRLP40, RLP40	receptor like protein 40	receptor like protein 40;(source:Araport11)		receptor like protein 40
AT4G18250	3.86998	0.000493335	AT4G18250			receptor Serine/Threonine kinase-like protein;(source:Araport11)		receptor serine/threonine kinase, putative
AT5G17220	3.86185	1.7639e-47	GSTF12	ATGSTF12, GST26, GSTF12, TT19	glutathione S-transferase phi 12	glutathione S-transferase phi 12;(source:Araport11)	Encodes glutathione transferase belonging to the phi class of GSTs. Naming convention according to Wagner et al. (2002). Mutants display no pigments on leaves and stems. Likely to function as a carrier to transport anthocyanin from the cytosol to tonoplasts.	glutathione S-transferase phi 12
AT4G22880	3.78122	4.44341e-46	LDOX	ANS, LDOX, TDS4, TT18	leucoanthocyanidin dioxygenase	leucoanthocyanidin dioxygenase;(source:Araport11)	encodes leucoanthocyanidin dioxygenase, which is involved in proanthocyanin biosynthesis. Mutant analysis suggests that this gene is also involved in vacuole formation.	leucoanthocyanidin dioxygenase
AT5G23020	3.68302	0.00155127	IMS2	IMS2, MAM-L, MAM3	2-isopropylmalate synthase 2	2-isopropylmalate synthase 2;(source:Araport11)	methylthioalkymalate synthase-like. Also known as 2-isopropylmalate synthase (IMS2). encodes a methylthioalkylmalate synthase involved in the biosynthesis of aliphatic glucosinolates which accepts all the omega-methylthio-2-oxoalkanoic acids needed to form the known C3 to C8 glucosinolates in Arabidopsis. The mRNA is cell-to-cell mobile.	2-isopropylmalate synthase 2
AT5G02580	3.66654	0.00164824	AT5G02580			argininosuccinate lyase;(source:Araport11)		Plant protein 1589 of unknown function
AT2G39375	3.65969	0.00174333	AT2G39375			hypothetical protein;(source:Araport11)
AT1G80130	3.59293	1.01322e-40	AT1G80130			Tetratricopeptide repeat (TPR)-like superfamily protein;(source:Araport11)		Tetratricopeptide repeat (TPR)-like superfamily protein
AT1G76960	3.48191	7.02736e-16	AT1G76960			transmembrane protein;(source:Araport11)	Unknown protein, contains WRKY40 binding motifs.
AT2G23550	3.47808	0.00454443	MES6	ABE1, ATMES6, MES6	methyl esterase 6	methyl esterase 6;(source:Araport11)	Encodes a protein predicted to act as a carboxylesterase. It has similarity to the SABP2 methyl salicylate esterase from tobacco but no enzymatic activity has been identified for this protein.	methyl esterase 6
AT5G55170	3.42422	0.00598018	SUMO3	ATSUMO3, SUM3, SUMO 3, SUMO3	small ubiquitin-like modifier 3	small ubiquitin-like modifier 3;(source:Araport11)	Encodes a small ubiquitin-like modifier (SUMO) polypeptide that becomes covalently attached to various intracellular protein targets, much like ubiquitination, leading to post-translational modification of those targets.	small ubiquitin-like modifier 3
AT2G47130	3.42322	4.67778e-12	SDR3	AtSDR3, SDR3	short-chain dehydrogenase/reductase 2	NAD(P)-binding Rossmann-fold superfamily protein;(source:Araport11)	Encodes a short-chain dehydrogenase/reductase that is not involved in ABA biosynthesis but plays an important role in plant defense response to bacteria.	NAD(P)-binding Rossmann-fold superfamily protein
AT2G21550	3.41628	0.00613916	AT2G21550	DHFR-TS3, DRTS3		Bifunctional dihydrofolate reductase/thymidylate synthase;(source:Araport11)	One of three DRTS genes, this is the most divergent one.THY3/DRTS3 is preferentially expressed in the shoot apex, stipules and root caps.	Bifunctional dihydrofolate reductase/thymidylate synthase
AT3G57240	3.41464	6.36984e-19	BG3	AtBG3, BG3, GNS3	beta-1,3-glucanase 3	beta-1,3-glucanase 3;(source:Araport11)	encodes a member of glycosyl hydrolase family 17	beta-1,3-glucanase 3
AT5G07990	3.3874	1.55119e-25	TT7	CYP75B1, D501, TT7	TRANSPARENT TESTA 7	Cytochrome P450 superfamily protein;(source:Araport11)	Required for flavonoid 3' hydroxylase activity. Enzyme abundance relative to CHS determines Quercetin/Kaempferol metabolite ratio. The mRNA is cell-to-cell mobile.	Cytochrome P450 superfamily protein
AT3G61280	3.38149	3.99093e-22	AT3G61280			O-glucosyltransferase rumi-like protein (DUF821);(source:Araport11)		Arabidopsis thaliana protein of unknown function (DUF821)
AT3G50280	3.34034	4.6556e-08	AT3G50280			HXXXD-type acyl-transferase family protein;(source:Araport11)		HXXXD-type acyl-transferase family protein
AT2G34940	3.32257	3.58199e-06	VSR5	BP80-3;2, VSR3;2, VSR5	VACUOLAR SORTING RECEPTOR 5	VACUOLAR SORTING RECEPTOR 5;(source:Araport11)		VACUOLAR SORTING RECEPTOR 5
AT2G21420	3.30038	2.14747e-06	AT2G21420	RFA4		IBR domain containing protein;(source:Araport11)	E3 ubiquitin ligases, member of the RING between RING fingers (RBR)-type RSL1/RFA family, key regulator of ABA receptor stability in root and leaf tissues, targeting ABA receptors for degradation in different subcellular locations.	IBR domain containing protein
AT3G33528	3.28483	0.000268415	AT3G33528			hypothetical protein;(source:Araport11)
AT4G23230	3.27597	3.77251e-09	CRK15	CRK15	cysteine-rich RLK (RECEPTOR-like protein kinase) 15	cysteine-rich RECEPTOR-like kinase;(source:Araport11)	Encodes a cysteine-rich receptor-like protein kinase.	cysteine-rich RLK (RECEPTOR-like protein kinase) 15
AT3G09910	3.26184	0.00025116	RABC2b	ATRAB18C, ATRABC2B, RABC2b	RAB GTPase homolog C2B	RAB GTPase homolog C2B;(source:Araport11)		RAB GTPase homolog C2B
AT1G13470	3.25018	8.34727e-19	AT1G13470			hypothetical protein (DUF1262);(source:Araport11)		Protein of unknown function (DUF1262)
AT1G71890	3.22901	1.0918e-05	SUC5	ATSUC5, SUC5		Major facilitator superfamily protein;(source:Araport11)	Encodes a sucrose transporter that is expressed in the endosperm. Mutants have delayed accumulation of fatty acids and embryo maturation.	Major facilitator superfamily protein
AT3G12220	3.22841	9.43213e-09	scpl16	scpl16	serine carboxypeptidase-like 16	serine carboxypeptidase-like 16;(source:Araport11)		serine carboxypeptidase-like 16
AT1G34060	3.19263	1.30124e-12	AT1G34060	TAR4		Pyridoxal phosphate (PLP)-dependent transferases superfamily protein;(source:Araport11)		Pyridoxal phosphate (PLP)-dependent transferases superfamily protein
AT1G15125	3.18028	7.57486e-42	AT1G15125			S-adenosyl-L-methionine-dependent methyltransferases superfamily protein;(source:Araport11)		S-adenosyl-L-methionine-dependent methyltransferases superfamily protein
AT4G23140	3.13448	1.77456e-21	CRK6	CRK6	cysteine-rich RLK (RECEPTOR-like protein kinase) 6	cysteine-rich RLK (RECEPTOR-like protein kinase) 6;(source:Araport11)	Arabidopsis thaliana receptor-like protein kinase. Naming convention from Chen et al 2003 (PMID 14756307)	cysteine-rich RLK (RECEPTOR-like protein kinase) 6
AT5G59680	3.12036	1.30702e-06	AT5G59680			Leucine-rich repeat protein kinase family protein;(source:Araport11)		Leucine-rich repeat protein kinase family protein
AT3G25010	3.1042	3.76722e-09	RLP41	AtRLP41, RLP41	receptor like protein 41	receptor like protein 41;(source:Araport11)		receptor like protein 41
AT4G09820	3.08614	1.84737e-06	TT8	AtTT8, BHLH42, TT8	TRANSPARENT TESTA 8	basic helix-loop-helix (bHLH) DNA-binding superfamily protein;(source:Araport11)	TT8 is a regulation factor that acts in a concerted action with TT1, PAP1 and TTG1 on the regulation of flavonoid pathways, namely proanthocyanidin and anthocyanin biosynthesis. Affects dihydroflavonol 4-reductase gene expression. It is thought that a ternary complex composed of TT2, TT8 and TTG1 is necessary for correct expression of BAN in seed endothelium. Also important for important for marg…	basic helix-loop-helix (bHLH) DNA-binding superfamily protein
AT2G38500	3.04675	0.00141658	AT2G38500			2-oxoglutarate (2OG) and Fe(II)-dependent oxygenase superfamily protein;(source:Araport11)		2-oxoglutarate (2OG) and Fe(II)-dependent oxygenase superfamily protein
AT2G14560	3.02759	2.06767e-49	LURP1	LURP1	LATE UPREGULATED IN RESPONSE TO HYALOPERONOSPORA PARASITICA	LURP-one-like protein (DUF567);(source:Araport11)	Encodes LURP1, a member of the LURP cluster (late upregulated in response to Hyaloperonospora parasitica) which exhibits a pronounced upregulation after recognition of the pathogenic oomycte H. parasitica. LURP1 is required for full basal defense to H. parasitica and resistance to this pathogen mediated by the R-proteins RPP4 and RPP5. The mRNA is cell-to-cell mobile.	Protein of unknown function (DUF567)
AT3G11080	3.01611	7.23139e-05	RLP35	AtRLP35, RLP35	receptor like protein 35	receptor like protein 35;(source:Araport11)		receptor like protein 35
AT3G25610	2.9304	6.17819e-11	AT3G25610	ALA10		ATPase E1-E2 type family protein / haloacid dehalogenase-like hydrolase family protein;(source:Araport11)	Encodes aminophospholipid ATPase10 (ALA10), a P4-type ATPase flippase that internalizes exogenous phospholipids across the plasma membrane.	ATPase E1-E2 type family protein / haloacid dehalogenase-like hydrolase family protein
AT3G23010	2.91861	7.287e-11	RLP36	AtRLP36, RLP36	receptor like protein 36	receptor like protein 36;(source:Araport11)		receptor like protein 36
AT5G65080	2.86432	2.99036e-19	MAF5	AGL68, MAF5	MADS AFFECTING FLOWERING 5	K-box region/MADS-box transcription factor family protein;(source:Araport11)	Is upregulated during vernalization and regulates flowering time. Encodes MADS-domain protein. Two variants encoding proteins of 198 and 184 amino acids have been reported.	K-box region and MADS-box transcription factor family protein
AT4G00140	2.85203	0.0042363	EDA34	EDA34	embryo sac development arrest 34	Calcium-binding EF-hand family protein;(source:Araport11)		Calcium-binding EF-hand family protein
AT4G33040	2.79739	1.27293e-13	AT4G33040	ROXY21		Thioredoxin superfamily protein;(source:Araport11)	Encodes a member of the CC-type glutaredoxin (ROXY) family that has been shown to interact with the transcription factor TGA2.	Thioredoxin superfamily protein
AT4G26950	2.79306	0.000628782	AT4G26950			senescence regulator (Protein of unknown function, DUF584);(source:Araport11)		Protein of unknown function, DUF584
AT3G48080	2.78264	5.07043e-12	AT3G48080			alpha/beta-Hydrolases superfamily protein;(source:Araport11)		alpha/beta-Hydrolases superfamily protein
AT1G07620	2.75058	0.000856107	ATOBGM	ATOBGM, TRM32		GTP-binding protein Obg/CgtA;(source:Araport11)		GTP-binding protein Obg/CgtA
AT2G46430	2.74548	2.34372e-33	CNGC3	ATCNGC3, CNGC3, CNGC3.C	cyclic nucleotide gated channel 3	cyclic nucleotide gated channel 3;(source:Araport11)	Encodes a cyclic nucleotide gated channel, downstream component of the signaling pathways leading to hypersensitive response (HR) resistance.	cyclic nucleotide gated channel 3
AT3G11010	2.7268	2.16203e-33	RLP34	AtRLP34, RLP34	receptor like protein 34	receptor like protein 34;(source:Araport11)		receptor like protein 34
AT4G14090	2.7006	1.06703e-26	AT4G14090			UDP-Glycosyltransferase superfamily protein;(source:Araport11)	The At4g14090 encodes a anthocyanidin 5-O-glucosyltransferase specifically glucosylating the 5-position of the flavonoid A-ring.	UDP-Glycosyltransferase superfamily protein
AT2G18660	2.6985	4.88181e-13	PNP-A	AtPNP-A, PNP-A	plant natriuretic peptide A	plant natriuretic peptide A;(source:Araport11)	Encodes PNP-A (Plant Natriuretic Peptide A). PNPs are a class of systemically mobile molecules distantly related to expansins; their biological role has remained elusive. PNP-A contains a signal peptide domain and is secreted into the extracellular space. Co-expression analyses using microarray data suggest that PNP-A may function as a component of plant defence response and SAR in particular, an…	plant natriuretic peptide A
AT5G45150	2.67359	0.00136678	RTL3	RTL3	RNAse THREE-like protein 3	RNAse THREE-like protein 3;(source:Araport11)		RNAse THREE-like protein 3
AT3G57680	2.67339	1.62728e-11	AT3G57680			Peptidase S41 family protein;(source:Araport11)		Peptidase S41 family protein
AT1G68935	2.6487	0.000301914	AT1G68935			hypothetical protein;(source:Araport11)
AT5G65070	2.64362	1.18094e-07	MAF4	AGL69, FCL4, MAF4	MADS AFFECTING FLOWERING 4	K-box region and MADS-box transcription factor family protein;(source:Araport11)	Encodes MADS-box containing FLC paralog. Five splice variants have been identified but not characterized with respect to expression patterns and/or differing function. Overexpression of the gene in the Landsberg ecotype leads to a delay in flowering, transcript levels of MAF4 are reduced after a 6 week vernalization.	K-box region and MADS-box transcription factor family protein
AT4G15530	2.63573	3.79269e-33	PPDK	PPDK	pyruvate orthophosphate dikinase	pyruvate orthophosphate dikinase;(source:Araport11)	The product of this long transcript was shown to be targeted to the chloroplast, whereas the shorter transcript (no targeting sequence) accumulates in the cytosol. They were also found in slightly different tissues.	pyruvate orthophosphate dikinase
AT1G65790	2.62641	8.28539e-17	RK1	ARK1, RK1, SDK1	receptor kinase 1	receptor kinase 1;(source:Araport11)	An alternatively spliced gene that encodes a functional transmembrane receptor serine/threonine kinase, alternate form may not have transmembrane domain.	receptor kinase 1
AT3G14460	2.59758	4.53443e-08	AT3G14460	LRRAC1		LRR and NB-ARC domains-containing disease resistance protein;(source:Araport11)	Leucine rich repeat protein that also contains an adenylate cyclase catalytic core motif. Capable of converting ATP to cAMP in vitro. Mutants show increased susceptibility to fungal pathogens.	LRR and NB-ARC domains-containing disease resistance protein
AT3G57460	2.58786	9.7202e-06	AT3G57460			catalytic/ metal ion binding / metalloendopeptidase/ zinc ion binding protein;(source:Araport11)		catalytics;metal ion binding
AT1G23840	2.57308	1.11552e-05	AT1G23840			transmembrane protein;(source:Araport11)
AT4G23320	2.55276	0.000596767	CRK24	CRK24	cysteine-rich RLK (RECEPTOR-like protein kinase) 24	cysteine-rich RLK (RECEPTOR-like protein kinase) 24;(source:Araport11)	Encodes a cysteine-rich receptor-like protein kinase.	cysteine-rich RLK (RECEPTOR-like protein kinase) 24
AT4G04955	2.53091	3.14148e-29	ALN	ALN, ATALN	allantoinase	allantoinase;(source:Araport11)	Encodes an allantoinase which is involved in allantoin degradation and assimilation. Gene expression was induced when allantoin was added to the medium. The insertion mutant, ataln m2-1, did not grow well on the MS medium where allantoin, instead of ammonium nitrate, was supplied.	allantoinase
AT4G32940	2.52555	1.87024e-37	GAMMA-VPE	AEP3, AtLEG gamma, GAMMA-VPE, GAMMAVPE, LEG gamma	gamma vacuolar processing enzyme	gamma vacuolar processing enzyme;(source:Araport11)	Encodes a vacuolar processing enzyme belonging to a novel group of cysteine proteinases that is expressed in vegetative organs and is upregulated in association with various types of cell death and under stressed conditions. They are essential in processing seed storage proteins and for mediating the susceptible response of toxin-induced cell death.	gamma vacuolar processing enzyme
AT5G65040	2.51028	9.35521e-07	AT5G65040	IRM1		senescence-associated family protein (DUF581);(source:Araport11)		Protein of unknown function (DUF581)
AT4G08760	2.47752	0.000970261	AT4G08760			hypothetical protein;(source:Araport11)
AT5G66790	2.47102	5.09777e-12	AT5G66790			Protein kinase superfamily protein;(source:Araport11)		Protein kinase superfamily protein
AT3G59700	2.4562	0.00539421	HLECRK	ATHLECRK, HLECRK, LecRK-V.5, LECRK1	lectin-receptor kinase	lectin-receptor kinase;(source:Araport11)	Member of Receptor kinase-like protein family. Represses stomatal immunity induced by Pseudomonas syringae pv. tomato DC3000.	lectin-receptor kinase
AT1G15150	2.45192	0.00552267	AT1G15150			MATE efflux family protein;(source:Araport11)		MATE efflux family protein
AT5G36220	2.44192	2.50663e-16	CYP81D1	CYP81D1, CYP91A1	cytochrome P450, family 81, subfamily D, polypeptide 1	cytochrome p450 81d1;(source:Araport11)	member of CYP81D family of cytochrome p450s. This gene was originally called CYP91A1, but was later renamed to CYP81D1.	cytochrome p450 81d1
AT1G05760	2.43631	0.000404423	RTM1	RTM1	restricted tev movement 1	Mannose-binding lectin superfamily protein;(source:Araport11)	Specifically restrict the long-distance movement of tobacco etch potyvirus (TEV) without involving either hypersensitive cell death or systemic acquired resistance	Mannose-binding lectin superfamily protein
AT5G05460	2.42982	2.71589e-13	ENGase85A	AtENGase85A, ENGase85A	Endo-beta-N-acetyglucosaminidase 85A	Glycosyl hydrolase family 85;(source:Araport11)	Encodes a cytosolic beta-endo-N-acetyglucosaminidase (ENGase). ENGases N-glycans cleave the O-glycosidic linkage between the two GlcNAc residues of the N-glycan core structure and thus generate a protein with a single GlcNAc attached to asparagine.	Glycosyl hydrolase family 85
AT5G18130	2.4026	2.39488e-26	AT5G18130			transmembrane protein;(source:Araport11)
AT3G19500	2.39835	0.00174272	AT3G19500			basic helix-loop-helix (bHLH) DNA-binding superfamily protein;(source:Araport11)		basic helix-loop-helix (bHLH) DNA-binding superfamily protein
AT3G57540	2.39286	0.00179486	AT3G57540	AtREM4.1, REM4.1		Remorin family protein;(source:Araport11)		Remorin family protein
AT5G42825	2.38695	1.03061e-10	AT5G42825			hypothetical protein;(source:Araport11)
AT3G51440	2.37542	2.42488e-05	AT3G51440			Calcium-dependent phosphotriesterase superfamily protein;(source:Araport11)		Calcium-dependent phosphotriesterase superfamily protein
AT5G55460	2.37478	4.77557e-07	AT5G55460	AtLTP4.5		Bifunctional inhibitor/lipid-transfer protein/seed storage 2S albumin superfamily protein;(source:Araport11)		Bifunctional inhibitor/lipid-transfer protein/seed storage 2S albumin superfamily protein
AT2G26560	2.34449	2.53778e-19	PLA2A	PLA IIA, PLA2A, PLAII alpha, PLP2	phospholipase A 2A	phospholipase A 2A;(source:Araport11)	Encodes a lipid acyl hydrolase with wide substrate specificity that accumulates upon infection by fungal and bacterial pathogens. Protein is localized in the cytoplasm in healthy leaves, and in membranes in infected cells. Plays a role in cell death and differentially affects the accumulation of oxylipins. Contributes to resistance to virus.	phospholipase A 2A
AT5G45380	2.33587	5.60785e-14	DUR3	ATDUR3, DUR3	DEGRADATION OF UREA 3	urea-proton symporter DEGRADATION OF UREA 3 (DUR3);(source:Araport11)		solute:sodium symporters;urea transmembrane transporters
AT5G62480	2.33178	0.00278452	GSTU9	ATGSTU9, GST14, GST14B, GSTU9	glutathione S-transferase tau 9	glutathione S-transferase tau 9;(source:Araport11)	Encodes glutathione transferase belonging to the tau class of GSTs. Naming convention according to Wagner et al. (2002).	glutathione S-transferase tau 9
AT4G37370	2.33099	8.26387e-09	CYP81D8	CYP81D8	cytochrome P450, family 81, subfamily D, polypeptide 8	cytochrome P450, family 81, subfamily D, polypeptide 8;(source:Araport11)	member of CYP81D	cytochrome P450, family 81, subfamily D, polypeptide 8
AT1G01560	2.3267	9.96794e-07	MPK11	ATMPK11, MPK11	MAP kinase 11	MAP kinase 11;(source:Araport11)	Member of MAP Kinase family. Flg22-induced activation is blocked by AvrRpt2.	MAP kinase 11
AT3G26210	2.31833	2.46437e-12	CYP71B23	CYP71B23	cytochrome P450, family 71, subfamily B, polypeptide 23	cytochrome P450, family 71, subfamily B, polypeptide 23;(source:Araport11)	putative cytochrome P450 The mRNA is cell-to-cell mobile.	cytochrome P450, family 71, subfamily B, polypeptide 23
AT4G20110	2.31719	0.000192175	VSR7	BP80-3;1, VSR3;1, VSR7	VACUOLAR SORTING RECEPTOR 7	VACUOLAR SORTING RECEPTOR 7;(source:Araport11)		VACUOLAR SORTING RECEPTOR 7
AT2G45510	2.31384	3.2435e-07	CYP704A2	CYP704A2	cytochrome P450, family 704, subfamily A, polypeptide 2	cytochrome P450, family 704, subfamily A, polypeptide 2;(source:Araport11)	member of CYP704A	cytochrome P450, family 704, subfamily A, polypeptide 2
AT1G02850	2.29876	1.58275e-08	BGLU11	BGLU11	beta glucosidase 11	beta glucosidase 11;(source:Araport11)		beta glucosidase 11
AT2G46440	2.28971	2.64857e-29	CNGC11	ATCNGC11, CNGC11	cyclic nucleotide-gated channels	cyclic nucleotide-gated channels;(source:Araport11)	Member of Cyclic nucleotide gated channel family. Positive regulator of resistance against avirulent fungal pathogen. The mRNA is cell-to-cell mobile.	cyclic nucleotide-gated channels
AT5G39020	2.27625	8.9691e-12	AT5G39020	MDS3		Malectin/receptor-like protein kinase family protein;(source:Araport11)	Involved in growth adaptation upon exposure to metal ions. Contributes together with the other MDS genes to the complex network of CrRLK1Ls that positively and negatively affect growth.	Malectin/receptor-like protein kinase family protein
AT2G26440	2.27366	9.37496e-23	AT2G26440	PME12		Plant invertase/pectin methylesterase inhibitor superfamily;(source:Araport11)		Plant invertase/pectin methylesterase inhibitor superfamily
AT5G49680	2.26599	2.23666e-07	AT5G49680
AT3G04720	2.26484	7.64688e-06	PR4	AtPR4, HEL, PR-4, PR4	pathogenesis-related 4	pathogenesis-related 4;(source:Araport11)	Encodes a protein similar to the antifungal chitin-binding protein hevein from rubber tree latex. mRNA levels increase in response to ethylene and turnip crinkle virus infection. The mRNA is cell-to-cell mobile.	pathogenesis-related 4
AT2G32680	2.25668	3.90709e-10	RLP23	AtRLP23, RLP23	receptor like protein 23	receptor like protein 23;(source:Araport11)	NLP20 LRR receptor protein involved in PAMP mediated immunity.	receptor like protein 23
AT3G23120	2.25484	1.26521e-18	RLP38	AtRLP38, RLP38	receptor like protein 38	receptor like protein 38;(source:Araport11)		receptor like protein 38
AT2G03590	2.24036	3.28871e-05	UPS1	ATUPS1, UPS1	ureide permease 1	ureide permease 1;(source:Araport11)	Encodes a member of a class of allantoin transporters.	ureide permease 1
AT1G18390	2.21349	6.14058e-07	AT1G18390	LRK10L1.1, LRK10L1.2		Serine/Threonine kinase family catalytic domain protein;(source:Araport11)		Protein kinase superfamily protein
AT5G49120	2.20892	0.00563256	AT5G49120			DUF581 family protein, putative (DUF581);(source:Araport11)		Protein of unknown function (DUF581)
AT3G25020	2.20602	9.01252e-13	RLP42	AtRLP42, RBPG1, RLP42	receptor like protein 42	receptor like protein 42;(source:Araport11)		receptor like protein 42
AT3G25780	2.18904	1.94324e-05	AOC3	AOC3	allene oxide cyclase 3	allene oxide cyclase 3;(source:Araport11)	Encodes allene oxide cyclase, one of the enzymes involved in jasmonic acid biosynthesis. One of four genes in Arabidopsis that encode this enzyme. mRNA expression is upregulated in senescing leaves. Note: Nomenclature for Arabidopsis allene oxide cyclase 3 (AOC3, AT3G25780) gene is based on Stenzel et al. 2003 Plant Molecular Biology 51:895-911. AOC3 (AT3G25780) is also referred to as AOC2 in He …	allene oxide cyclase 3
AT2G27220	2.17261	0.0023579	BLH5	BLH5	BEL1-like homeodomain 5	BEL1-like homeodomain 5;(source:Araport11)		BEL1-like homeodomain 5
AT2G22122	2.16732	0.00242724	AT2G22122			hypothetical protein;(source:Araport11)
AT5G22300	2.16715	4.57128e-25	NIT4	AtNIT4, NIT4	nitrilase 4	nitrilase 4;(source:Araport11)	encodes a nitrilase isomer. The purified enzyme shows a strong substrate specificity for beta-cyano-L-alanine, a intermediate product of the cyanide detoxification pathway. The mRNA is cell-to-cell mobile.	nitrilase 4
AT4G24010	2.16171	7.32765e-10	CSLG1	ATCSLG1, CSLG1	cellulose synthase like G1	cellulose synthase like G1;(source:Araport11)	encodes a protein similar to cellulose synthase	cellulose synthase like G1
AT4G23220	2.15875	6.92417e-10	CRK14	CRK14	cysteine-rich RLK (RECEPTOR-like protein kinase) 14	cysteine-rich RECEPTOR-like kinase;(source:Araport11)	Encodes a cysteine-rich receptor-like protein kinase.	cysteine-rich RLK (RECEPTOR-like protein kinase) 14
AT1G35710	2.15182	6.91811e-27	AT1G35710			kinase family with leucine-rich repeat domain-containing protein;(source:Araport11)		Protein kinase family protein with leucine-rich repeat domain
AT5G44565	2.15153	4.49186e-06	AT5G44565			transmembrane protein;(source:Araport11)
AT5G09220	2.15058	3.78864e-18	AAP2	AAP2	amino acid permease 2	amino acid permease 2;(source:Araport11)	member of AAAP family The mRNA is cell-to-cell mobile.	amino acid permease 2
AT4G18197	2.145	5.31571e-14	PUP7	ATPUP7, PEX17, PUP7	purine permease 7	purine permease 7;(source:Araport11)	Member of a family of proteins related to PUP1, a purine transporter. May be involved in the transport of purine and purine derivatives such as cytokinins, across the plasma membrane. The mRNA is cell-to-cell mobile.	purine permease 7
AT5G26920	2.14421	7.28652e-07	CBP60G	CBP60G	Cam-binding protein 60-like G	Cam-binding protein 60-like G;(source:Araport11)	Encodes a calmodulin-binding protein CBP60g (calmodulin binding protein 60-like.g). The calmodulin-binding domain is located near the N-terminus; calmodulin binding is dependent on Ca(2+). Inducible by both bacterial pathogen and MAMP (microbe-associated molecular pattern) treatments. Bacterial growth is enhanced in cbp60g mutants. cbp60g mutants also show defects in salicylic acid (SA) accumulat…	Cam-binding protein 60-like G
AT4G11000	2.13461	5.80641e-06	AT4G11000			Ankyrin repeat family protein;(source:Araport11)		Ankyrin repeat family protein
AT5G37600	2.13398	4.39913e-28	GSR 1	ATGLN1;1, ATGSR1, GLN1;1, GSR 1	glutamine synthase clone R1	hypothetical protein;(source:Araport11)	encodes a cytosolic glutamine synthetase, the enzyme has high affinity with substrate ammonium	glutamine synthase clone R1
AT5G25390	2.1298	1.50375e-08	SHN3	SHN3	shine3	Integrase-type DNA-binding superfamily protein;(source:Araport11)	encodes a member of the ERF (ethylene response factor) subfamily B-6 of ERF/AP2 transcription factor family. The protein contains one AP2 domain. There are 12 members in this subfamily including RAP2.11.	Integrase-type DNA-binding superfamily protein
AT2G19130	2.12892	1.59319e-14	AT2G19130			S-locus lectin protein kinase family protein;(source:Araport11)		S-locus lectin protein kinase family protein
AT1G10690	2.12619	6.03693e-06	AT1G10690	SMR8		cyclin-dependent kinase inhibitor;(source:Araport11)
AT1G21250	2.12542	1.47052e-27	WAK1	AtWAK1, PRO25, WAK1	cell wall-associated kinase	cell wall-associated kinase;(source:Araport11)	Encodes a cell wall-associated kinase that interacts with AtGRP3 and may function as a signaling receptor of extracellular matrix component such as oligogalacturonides. The mRNA is cell-to-cell mobile.	cell wall-associated kinase
AT1G19396	2.11924	0.00464279	AT1G19396			hypothetical protein;(source:Araport11)
AT3G23110	2.08069	3.63171e-15	RLP37	AtRLP37, EMB2800, RLP37	receptor like protein 37	receptor like protein 37;(source:Araport11)		receptor like protein 37
AT5G66630	2.07362	0.00436343	DAR5	DAR5	DA1-related protein 5	DA1-related protein 5;(source:Araport11)		DA1-related protein 5
AT4G35900	2.04575	8.22005e-10	FD	atbzip14, FD, FD-1		Basic-leucine zipper (bZIP) transcription factor family protein;(source:Araport11)	bZIP protein required for positive regulation of flowering. Mutants are late flowering. FD interacts with FT to promote flowering.Expressed in the shoot apex in floral anlagen, then declines in floral primordia.	Basic-leucine zipper (bZIP) transcription factor family protein
AT2G29990	2.04192	1.4674e-12	NDA2	NDA2	alternative NAD(P)H dehydrogenase 2	alternative NAD(P)H dehydrogenase 2;(source:Araport11)		alternative NAD(P)H dehydrogenase 2
AT4G03450	2.03921	0.000785803	AT4G03450			Ankyrin repeat family protein;(source:Araport11)		Ankyrin repeat family protein
AT3G44860	2.03833	1.00212e-21	FAMT	FAMT	farnesoic acid carboxyl-O-methyltransferase	farnesoic acid carboxyl-O-methyltransferase;(source:Araport11)	Encodes a farnesoic acid carboxyl-O-methyltransferase. The mRNA is cell-to-cell mobile.	farnesoic acid carboxyl-O-methyltransferase
AT5G06510	2.03765	5.31756e-14	NF-YA10	NF-YA10	nuclear factor Y, subunit A10	nuclear factor Y, subunit A10;(source:Araport11)		nuclear factor Y, subunit A10
AT1G25400	2.03375	0.00559536	AT1G25400			transmembrane protein;(source:Araport11)
AT1G32900	2.02974	3.26934e-23	GBSS1	GBSS1	granule bound starch synthase 1	UDP-Glycosyltransferase superfamily protein;(source:Araport11)		UDP-Glycosyltransferase superfamily protein
AT4G39250	2.0232	0.000894509	RL1	ATRL1, RL1, RSM2	RAD-like 1	RAD-like 1;(source:Araport11)		RAD-like 1
AT1G51800	1.98501	0.000478621	IOS1	IOS1	IMPAIRED OOMYCETE SUSCEPTIBILITY 1	Leucine-rich repeat protein kinase family protein;(source:Araport11)	The gene encodes a putative member of the LRR-RLK protein family. Expressin and mutant analysis revealed that it contributes to the interaction between Arabidopsis and Hyaloperonospora arabidopsidis. and The mRNA is cell-to-cell mobile.	Leucine-rich repeat protein kinase family protein
AT3G62780	1.96015	0.00391157	AT3G62780			Calcium-dependent lipid-binding (CaLB domain) family protein;(source:Araport11)		Calcium-dependent lipid-binding (CaLB domain) family protein
AT2G46270	1.95992	0.000259849	GBF3	GBF3	G-box binding factor 3	G-box binding factor 3;(source:Araport11)	encodes a bZIP G-box binding protein whose expression is induced by ABA. It has been shown to bind to Adh that contains the G-box and is induced by cold and water deprivation. GBF3 has been shown to be expressed mostly in the root and dark-grown leaves. GBF3 can act as homodimers and as heterodimers with GFB1, GBF2 and GBF4. In addition, GBF3Â¡Â¯s DNA binding activity is enhanced by GIP1, GPRI1 a…	G-box binding factor 3
AT5G25755	1.95238	0.00408045	AT5G25755			hypothetical protein;(source:Araport11)
AT2G24600	1.94978	1.59076e-11	AT2G24600			Ankyrin repeat family protein;(source:Araport11)		Ankyrin repeat family protein
AT4G27300	1.94303	9.96359e-10	AT4G27300			S-locus lectin protein kinase family protein;(source:Araport11)		S-locus lectin protein kinase family protein
AT3G19710	1.93857	1.6473e-23	BCAT4	BCAT4	branched-chain aminotransferase4	branched-chain aminotransferase4;(source:Araport11)	Belongs to the branched-chain amino acid aminotransferase gene family. Encodes a methionine-oxo-acid transaminase. Involved in the methionine chain elongation pathway that leads to the ultimate biosynthesis of methionine-derived glucosinolates.	branched-chain aminotransferase4
AT1G51790	1.93852	7.4141e-06	AT1G51790			Leucine-rich repeat protein kinase family protein;(source:Araport11)		Leucine-rich repeat protein kinase family protein
AT2G15390	1.93776	0.0018445	FUT4	atfut4, FUT4	fucosyltransferase 4	fucosyltransferase 4;(source:Araport11)	Encodes an alpha-(1,2)-fucosyltransferase.	fucosyltransferase 4
AT1G56120	1.93571	2.38929e-11	AT1G56120			Leucine-rich repeat transmembrane protein kinase;(source:Araport11)		Leucine-rich repeat transmembrane protein kinase
AT1G72120	1.93272	2.02112e-06	AT1G72120	AtNPF5.14, NPF5.14		Major facilitator superfamily protein;(source:Araport11)		Major facilitator superfamily protein
AT4G38550	1.92351	1.1135e-22	AT4G38550			phospholipase-like protein (PEARLI 4) family protein;(source:Araport11)		Arabidopsis phospholipase-like protein (PEARLI 4) family
AT2G23680	1.91592	2.65703e-06	AT2G23680			Cold acclimation protein WCOR413 family;(source:Araport11)		Cold acclimation protein WCOR413 family
AT3G07195	1.91314	0.000964667	AT3G07195			RPM1-interacting protein 4 (RIN4) family protein;(source:Araport11)		RPM1-interacting protein 4 (RIN4) family protein
AT2G22620	1.90852	0.00221289	AT2G22620	RGIL6		Rhamnogalacturonate lyase family protein;(source:Araport11)		Rhamnogalacturonate lyase family protein
AT3G16460	1.905	1.55459e-06	JAL34	JAL34	jacalin-related lectin 34	Mannose-binding lectin superfamily protein;(source:Araport11)	Mannose-binding protein	Mannose-binding lectin superfamily protein
AT1G19960	1.90446	1.62045e-20	AT1G19960			transcription factor;(source:Araport11)	Unknown gene, expression decreased in response to Mn and increased by cytokinin.
AT1G55450	1.90363	1.04126e-20	AT1G55450			S-adenosyl-L-methionine-dependent methyltransferases superfamily protein;(source:Araport11)		S-adenosyl-L-methionine-dependent methyltransferases superfamily protein
AT5G39090	1.88387	0.000129362	AT5G39090			HXXXD-type acyl-transferase family protein;(source:Araport11)		HXXXD-type acyl-transferase family protein
AT3G04210	1.87515	1.2581e-21	AT3G04210	TN13		Disease resistance protein (TIR-NBS class);(source:Araport11)	TN13 is a TIR-NBS protein involved in immune response. It co localizes with the ER and perinuclear membranes and interacts with MOS6.	Disease resistance protein (TIR-NBS class)
AT5G25930	1.87459	8.50439e-07	AT5G25930			kinase family with leucine-rich repeat domain-containing protein;(source:Araport11)		Protein kinase family protein with leucine-rich repeat domain
AT1G34460	1.87371	0.00013654	CYCB1;5	CYC3, CYCB1;5	CYCLIN B1;5	CYCLIN B1;(source:Araport11)	B1 type cyclin	CYCLIN B1;5
AT1G66460	1.869	1.42787e-05	AT1G66460			Protein kinase superfamily protein;(source:Araport11)		Protein kinase superfamily protein
AT4G01400	1.86015	0.00146615	AT4G01400	MISF74		oligomeric golgi complex subunit-like protein;(source:Araport11)	Pentatricopeptide Repeat Protein involved in splicing of nad4, nad 5, nad 1 and nad2 introns which affects biogenesis of the respiratory complex I.
AT3G11840	1.85421	0.000368112	PUB24	PUB24	plant U-box 24	E3 ubiquitin-protein ligase PUB24-like protein;(source:Araport11)	Encodes a U-box-domain-containing E3 ubiquitin ligase that acts as a negative regulator of PAMP-triggered immunity.	plant U-box 24
AT3G08870	1.85165	3.92639e-06	AT3G08870	LecRK-VI.1		Concanavalin A-like lectin protein kinase family protein;(source:Araport11)		Concanavalin A-like lectin protein kinase family protein
AT1G65390	1.84605	5.03885e-05	PP2-A5	ATPP2-A5, PP2-A5	phloem protein 2 A5	phloem protein 2 A5;(source:Araport11)	Phloem Protein2 family gene encoding a two-domain protein containing predicted lectin and Toll/Interleukin-1 receptor domains, which is induced upon spider mite attack and improves the ability to defend against T. urticae by participating in the tight regulation of hormonal cross talk upon mite feeding.	phloem protein 2 A5
AT2G30250	1.84366	2.68326e-11	WRKY25	ATWRKY25, WRKY25	WRKY DNA-binding protein 25	WRKY DNA-binding protein 25;(source:Araport11)	member of WRKY Transcription Factor; Group I. Located in nucleus. Involved in response to various abiotic stresses - especially salt stress.	WRKY DNA-binding protein 25
AT4G18253	1.84249	0.000202078	AT4G18253			receptor Serine/Threonine kinase-like protein;(source:Araport11)
AT1G22160	1.84185	4.88931e-11	AT1G22160			senescence-associated family protein (DUF581);(source:Araport11)		Protein of unknown function (DUF581)
AT5G33290	1.8323	3.55792e-13	XGD1	XGD1	xylogalacturonan deficient 1	xylogalacturonan deficient 1;(source:Araport11)	Acts as a xylogalacturonan xylosyltransferase within the XGA biosynthesis pathway. Involved in pectin biosynthesis.	xylogalacturonan deficient 1
AT3G14620	1.8271	1.32115e-13	CYP72A8	CYP72A8	cytochrome P450, family 72, subfamily A, polypeptide 8	cytochrome P450, family 72, subfamily A, polypeptide 8;(source:Araport11)	putative cytochrome P450 The mRNA is cell-to-cell mobile.	cytochrome P450, family 72, subfamily A, polypeptide 8
AT2G39330	1.81563	1.37733e-16	JAL23	JAL23	jacalin-related lectin 23	jacalin-related lectin 23;(source:Araport11)		jacalin-related lectin 23
AT5G54720	1.815	0.00217175	AT5G54720			Ankyrin repeat family protein;(source:Araport11)		Ankyrin repeat family protein
AT4G26270	1.81188	2.02266e-13	PFK3	PFK3	phosphofructokinase 3	phosphofructokinase 3;(source:Araport11)		phosphofructokinase 3
AT1G17745	1.80419	8.02834e-18	PGDH	PGDH, PGDH2	3-phosphoglycerate dehydrogenase	D-3-phosphoglycerate dehydrogenase;(source:Araport11)	encodes a 3-Phosphoglycerate dehydrogenase The mRNA is cell-to-cell mobile.	D-3-phosphoglycerate dehydrogenase
AT1G07000	1.80415	5.36731e-11	EXO70B2	ATEXO70B2, EXO70B2	exocyst subunit exo70 family protein B2	exocyst subunit exo70 family protein B2;(source:Araport11)	A member of EXO70 gene family, putative exocyst subunits, conserved in land plants. Arabidopsis thaliana contains 23 putative EXO70 genes, which can be classified into eight clusters on the phylogenetic tree.	exocyst subunit exo70 family protein B2
AT5G59670	1.79865	3.19931e-19	AT5G59670			Leucine-rich repeat protein kinase family protein;(source:Araport11)		Leucine-rich repeat protein kinase family protein
AT5G52750	1.7965	1.90092e-06	AT5G52750			Heavy metal transport/detoxification superfamily protein;(source:Araport11)		Heavy metal transport/detoxification superfamily protein
AT1G14790	1.78877	1.98845e-15	RDR1	AtRDR1, ATRDRP1, RDR1	RNA-dependent RNA polymerase 1	RNA-dependent RNA polymerase 1;(source:Araport11)	Encodes RNA-dependent RNA polymerase. While not required for virus-induced post-transcriptional gene silencing (PTGS), it can promote turnover of viral RNAs in infected plants. Nomenclature according to Xie, et al. (2004). Involved in the production of Cucumber Mosaic Virus siRNAs.	RNA-dependent RNA polymerase 1
AT5G53420	1.78781	2.2462e-19	AT5G53420	CCT101		CCT motif family protein;(source:Araport11)	Member of ASML2 family of CCT domain proteins.There is a preferential accumulation of RNA isoforms CCT101.1 and CCT101.2 in response to N-treatment, each isoform has different targets.	CCT motif family protein
AT5G07820	1.78352	1.36113e-06	AT5G07820			Plant calmodulin-binding protein-like protein;(source:Araport11)		Plant calmodulin-binding protein-related
AT2G32290	1.78336	7.28386e-12	BAM6	BAM6, BMY5	beta-amylase 6	beta-amylase 6;(source:Araport11)		beta-amylase 6
AT3G02020	1.78266	1.68179e-19	AK3	AK3	aspartate kinase 3	aspartate kinase 3;(source:Araport11)	encodes a monofunctional aspartate kinase	aspartate kinase 3
AT4G29050	1.77969	6.59911e-05	AT4G29050	LecRK-V.9		Concanavalin A-like lectin protein kinase family protein;(source:Araport11)		Concanavalin A-like lectin protein kinase family protein
AT2G31880	1.77868	1.16162e-18	SOBIR1	EVR, SOBIR1	SUPPRESSOR OF BIR1 1	Leucine-rich repeat protein kinase family protein;(source:Araport11)	Encodes a putative leucine rich repeat transmembrane protein that is expressed in response to Pseudomonas syringae. Expression of SRRLK may be required for silencing via lsiRNAs. Regulates cell death and innate immunity.	Leucine-rich repeat protein kinase family protein
AT4G24450	1.7781	3.80445e-10	PWD	At4g24450, ATGWD2, GWD3, PWD	phosphoglucan, water dikinase	phosphoglucan, water dikinase;(source:Araport11)		phosphoglucan, water dikinase
AT5G39030	1.77777	5.77259e-09	AT5G39030	MDS4		Protein kinase superfamily protein;(source:Araport11)	Involved in growth adaptation upon exposure to metal ions. Contributes together with the other MDS genes to the complex network of CrRLK1Ls that positively and negatively affect growth.	Protein kinase superfamily protein
AT5G03640	1.7767	0.000738709	AT5G03640	AGC1-8		Protein kinase superfamily protein;(source:Araport11)	AGCVIII kinase involved in the pulse-induced first positive phototropism.	Protein kinase superfamily protein
AT3G44260	1.77608	1.21687e-08	CAF1a	AtCAF1a, CAF1a	CCR4- associated factor 1a	Polynucleotidyl transferase, ribonuclease H-like superfamily protein;(source:Araport11)	Encodes one of the homologs of the yeast CCR4-associated factor 1: AT3G44260 (CAF1a), AT5G22250 (CAF1b). Has mRNA deadenylation activity. Also plays a role in plant defense responses.	Polynucleotidyl transferase, ribonuclease H-like superfamily protein
AT4G01010	1.77473	0.00299339	CNGC13	ATCNGC13, CNGC13	cyclic nucleotide-gated channel 13	cyclic nucleotide-gated channel 13;(source:Araport11)	member of Cyclic nucleotide gated channel family	cyclic nucleotide-gated channel 13
AT3G01290	1.77086	2.17366e-10	HIR2	AtHIR2, HIR2	hypersensitive induced reaction 2	SPFH/Band 7/PHB domain-containing membrane-associated protein family;(source:Araport11)		SPFH/Band 7/PHB domain-containing membrane-associated protein family
AT3G47090	1.7695	0.000439389	AT3G47090			Leucine-rich repeat protein kinase family protein;(source:Araport11)		Leucine-rich repeat protein kinase family protein
AT2G11215	1.76748	0.000231086	AT2G11215			hypothetical protein;(source:Araport11)
AT1G02920	1.76492	1.16775e-08	GSTF7	ATGST11, ATGSTF7, ATGSTF8, GST11, GSTF7	glutathione S-transferase 7	glutathione S-transferase 7;(source:Araport11)	Encodes glutathione transferase belonging to the phi class of GSTs. Naming convention according to Wagner et al. (2002).	glutathione S-transferase 7
AT4G14365	1.76189	2.37873e-10	XBAT34	XBAT34	XB3 ortholog 4 in Arabidopsis thaliana	hypothetical protein;(source:Araport11)		XB3 ortholog 4 in Arabidopsis thaliana
AT5G48657	1.76041	0.00347103	AT5G48657			defense protein-like protein;(source:Araport11)		defense protein-related
AT3G16565	1.75766	1.46258e-07	AT3G16565			threonyl and alanyl tRNA synthetase second additional domain-containing protein;(source:Araport11)		alanine-tRNA ligases;nucleic acid binding;ligases, forming aminoacyl-tRNA and related compounds;nucleotide binding;ATP binding
AT3G16030	1.75712	1.54793e-05	CES101	CES101, RFO3	CALLUS EXPRESSION OF RBCS 101	lectin protein kinase family protein;(source:Araport11)		lectin protein kinase family protein
AT1G04540	1.74913	0.000162463	AT1G04540			Calcium-dependent lipid-binding (CaLB domain) family protein;(source:Araport11)		Calcium-dependent lipid-binding (CaLB domain) family protein
AT3G04110	1.74817	8.16577e-08	GLR1.1	ATGLR1.1, GLR1, GLR1.1	glutamate receptor 1.1	glutamate receptor 1.1;(source:Araport11)	putative glutamate receptor (GLR1.1). Contains a functional cation - permeable pore domain. Involved in cellular cation homeostasis.	glutamate receptor 1.1
AT3G09490	1.74299	0.00384573	AT3G09490			Tetratricopeptide repeat (TPR)-like superfamily protein;(source:Araport11)		Tetratricopeptide repeat (TPR)-like superfamily protein
AT3G59580	1.74234	0.00010691	AT3G59580	NLP9		Plant regulator RWP-RK family protein;(source:Araport11)		Plant regulator RWP-RK family protein
AT1G74360	1.73846	0.000330721	AT1G74360	GRACE, NILR1		Leucine-rich repeat protein kinase family protein;(source:Araport11)	NILR1 encodes a serine/threonine kinase involved in defense response to nematodes.	Leucine-rich repeat protein kinase family protein
AT5G64550	1.73626	6.78058e-17	AT5G64550			loricrin-like protein;(source:Araport11)		loricrin-related
AT1G69450	1.73049	7.02753e-10	AT1G69450			Early-responsive to dehydration stress protein (ERD4);(source:Araport11)		Early-responsive to dehydration stress protein (ERD4)
AT5G13210	1.73047	5.62427e-07	AT5G13210			Uncharacterized conserved protein UCP015417, vWA;(source:Araport11)		Uncharacterised conserved protein UCP015417, vWA
AT5G19240	1.72863	9.08641e-17	AT5G19240			Glycoprotein membrane precursor GPI-anchored;(source:Araport11)		Glycoprotein membrane precursor GPI-anchored
AT1G29395	1.72791	1.2527e-18	COR413IM1	COR413-TM1, COR413IM1, COR414-TM1, DEG25	COLD REGULATED 314 INNER MEMBRANE 1	COLD REGULATED 314 INNER MEMBRANE 1;(source:Araport11)	Integral membrane protein in the inner envelope of chloroplasts. Provide freezing tolerance. Expression is induced by short-term cold-treatment, water deprivation, and abscisic acid treatment. involved in response to salt tolerance	COLD REGULATED 314 INNER MEMBRANE 1
AT1G06160	1.72779	0.00419813	ORA59	ERF59, ORA59	octadecanoid-responsive Arabidopsis AP2/ERF 59	octadecanoid-responsive AP2/ERF 59;(source:Araport11)	encodes a member of the ERF (ethylene response factor) subfamily B-3 of ERF/AP2 transcription factor family. The protein contains one AP2 domain. There are 18 members in this subfamily including ATERF-1, ATERF-2, AND ATERF-5.	octadecanoid-responsive Arabidopsis AP2/ERF 59
AT2G33580	1.72374	9.42301e-07	LYK5	AtLYK5, LYK5	LysM-containing receptor-like kinase 5	Protein kinase superfamily protein;(source:Araport11)	Encodes a putative LysM-containing receptor-like kinase. LYK5 is a major chitin receptor and forms a chitin-induced complex with related kinase CERK1. Based on protein sequence alignment analysis, it was determined as a pseudo kinase due to a lack of the ATP-binding P-loop in the kinase domain.	Protein kinase superfamily protein
AT3G45860	1.72288	4.01945e-12	CRK4	CRK4	cysteine-rich RLK (RECEPTOR-like protein kinase) 4	cysteine-rich RLK (RECEPTOR-like protein kinase) 4;(source:Araport11)	Encodes a cysteine-rich receptor-like protein kinase. Involved in programmed cell death and defense response to pathogen.	cysteine-rich RLK (RECEPTOR-like protein kinase) 4
AT2G47010	1.71871	2.96856e-07	AT2G47010			calcium/calcium/calmodulin-dependent Serine/Threonine-kinase;(source:Araport11)
AT5G41750	1.71573	1.71473e-06	AT5G41750			Disease resistance protein (TIR-NBS-LRR class) family;(source:Araport11)		Disease resistance protein (TIR-NBS-LRR class) family
AT1G59870	1.70615	1.23443e-22	PEN3	ABCG36, ATABCG36, ATPDR8, PDR8, PEN3	PENETRATION 3	ABC-2 and Plant PDR ABC-type transporter family protein;(source:Araport11)	ATP binding cassette transporter. Localized to the plasma membrane in uninfected cells. In infected leaves, the protein concentrated at infection sites. Contributes to nonhost resistance to inappropriate pathogens that enter by direct penetration in a salicylic acidâ€“dependent manner. Required for mlo resistance. Has Cd transporter activity (Cd2+ extrusion pump) and contributes to heavy metal re…	ABC-2 and Plant PDR ABC-type transporter family protein
AT2G41100	1.70612	1.71674e-17	TCH3	ATCAL4, CML12, TCH3	TOUCH 3	Calcium-binding EF hand family protein;(source:Araport11)	encodes a calmodulin-like protein, with six potential calcium binding domains. Calcium binding shown by Ca(2+)-specific shift in electrophoretic mobility. Expression induced by touch and darkness. Expression may also be developmentally controlled. Expression in growing regions of roots, vascular tissue, root/shoot junctions, trichomes, branch points of the shoot, and regions of siliques and flowe…	Calcium-binding EF hand family protein
AT2G47000	1.69974	5.6308e-10	ABCB4	ABCB4, AtABCB4, ATPGP4, MDR4, PGP4	ATP-binding cassette B4	ATP binding cassette subfamily B4;(source:Araport11)	Encodes an auxin efflux transmembrane transporter that is a member of the multidrug resistance P-glycoprotein (MDR/PGP) subfamily of ABC transporters. Functions in the basipetal redirection of auxin from the root tip. Exhibits apolar plasma membrane localization in the root cap and polar localization in tissues above and is involved in root hair elongation.	ATP binding cassette subfamily B4
AT5G50110	1.69936	2.14898e-14	AT5G50110			S-adenosyl-L-methionine-dependent methyltransferases superfamily protein;(source:Araport11)		S-adenosyl-L-methionine-dependent methyltransferases superfamily protein
AT4G04490	1.69755	0.000306227	CRK36	CRK36	cysteine-rich RLK (RECEPTOR-like protein kinase) 36	cysteine-rich RLK (RECEPTOR-like protein kinase) 36;(source:Araport11)	Encodes a cysteine-rich receptor-like protein kinase.	cysteine-rich RLK (RECEPTOR-like protein kinase) 36
AT3G45290	1.69227	2.42803e-07	MLO3	ATMLO3, MLO3	MILDEW RESISTANCE LOCUS O 3	Seven transmembrane MLO family protein;(source:Araport11)	A member of a large family of seven-transmembrane domain proteins specific to plants, homologs of the barley mildew resistance locus o (MLO) protein. The Arabidopsis genome contains 15 genes encoding MLO proteins, with localization in plasma membrane. Phylogenetic analysis revealed four clades of closely-related AtMLO genes. ATMLO3 belongs to the clade IV, with AtMLO2, AtMLO6 and AtMLO12. The gen…	Seven transmembrane MLO family protein
AT4G23130	1.69034	3.09019e-11	CRK5	CRK5, RLK6	cysteine-rich RLK (RECEPTOR-like protein kinase) 5	cysteine-rich RLK (RECEPTOR-like protein kinase) 5;(source:Araport11)	Encodes a receptor-like protein kinase. Naming convention from Chen et al 2003 (PMID 14756307)	cysteine-rich RLK (RECEPTOR-like protein kinase) 5
AT3G22740	1.68569	1.50248e-07	HMT3	HMT3	homocysteine S-methyltransferase 3	homocysteine S-methyltransferase 3;(source:Araport11)	homocysteine S-methyltransferase (HMT3)	homocysteine S-methyltransferase 3
AT3G11402	1.68265	0.00322065	AT3G11402			Cysteine/Histidine-rich C1 domain family protein;(source:Araport11)		Cysteine/Histidine-rich C1 domain family protein
AT3G16990	1.67526	5.92581e-08	AT3G16990			heme oxygenase-like, multi-helical;(source:Araport11)		Haem oxygenase-like, multi-helical
AT5G09540	1.67473	0.00628227	AT5G09540			Chaperone DnaJ-domain superfamily protein;(source:Araport11)		Chaperone DnaJ-domain superfamily protein
AT4G02520	1.67231	9.57517e-17	GSTF2	ATGSTF2, ATPM24, ATPM24.1, GST2, GSTF2	glutathione S-transferase PHI 2	glutathione S-transferase PHI 2;(source:Araport11)	Encodes glutathione transferase belonging to the phi class of GSTs. Naming convention according to Wagner et al. (2002). The expression of this gene is upregulated by herbicide safeners such as benoxacor and fenclorim.	glutathione S-transferase PHI 2
AT2G36970	1.6656	3.15201e-11	AT2G36970			UDP-Glycosyltransferase superfamily protein;(source:Araport11)		UDP-Glycosyltransferase superfamily protein
AT5G55930	1.65598	2.00012e-15	OPT1	ATOPT1, OPT1	oligopeptide transporter 1	oligopeptide transporter 1;(source:Araport11)	oligopeptide transporter	oligopeptide transporter 1
AT3G22235	1.6491	4.19643e-20	AT3G22235	AthCYSTM8		cysteine-rich TM module stress tolerance protein;(source:Araport11)
AT5G60900	1.64558	5.8123e-14	RLK1	RLK1	receptor-like protein kinase 1	receptor-like protein kinase 1;(source:Araport11)	Encodes a receptor-like protein kinase.	receptor-like protein kinase 1
AT4G14020	1.64444	4.02946e-06	AT4G14020			Rapid alkalinization factor (RALF) family protein;(source:Araport11)		Rapid alkalinization factor (RALF) family protein
AT5G18470	1.63826	1.03351e-05	AT5G18470			Curculin-like (mannose-binding) lectin family protein;(source:Araport11)		Curculin-like (mannose-binding) lectin family protein
AT1G79110	1.63728	2.51949e-15	BRG2	BRG2	BOI-related gene 2	zinc ion binding protein;(source:Araport11)	Encodes one of the BRGs (BOI-related gene) involved in resistance to Botrytis cinerea.	zinc ion binding
AT3G50740	1.63675	2.41071e-13	UGT72E1	UGT72E1	UDP-glucosyl transferase 72E1	UDP-glucosyl transferase 72E1;(source:Araport11)	UGT72E1 is an UDPG:coniferyl alcohol glucosyltransferase which specifically glucosylates sinapyl- and coniferyl aldehydes. The enzyme is thought to be involved in lignin metabolism.	UDP-glucosyl transferase 72E1
AT1G14250	1.63567	3.45856e-17	AT1G14250			GDA1/CD39 nucleoside phosphatase family protein;(source:Araport11)		GDA1/CD39 nucleoside phosphatase family protein
AT1G28570	1.63554	1.4195e-07	AT1G28570			SGNH hydrolase-type esterase superfamily protein;(source:Araport11)		SGNH hydrolase-type esterase superfamily protein
AT5G60910	1.6351	6.94109e-06	AGL8	AGL8, FUL	AGAMOUS-like 8	AGAMOUS-like 8;(source:Araport11)	MADS box gene negatively regulated by APETALA1	AGAMOUS-like 8
AT1G01725	1.63074	9.07303e-05	AT1G01725			adenylosuccinate synthetase;(source:Araport11)
AT2G21770	1.62685	0.00272917	CESA9	CESA09, CESA9	cellulose synthase A9	cellulose synthase A9;(source:Araport11)	cellulose synthase, related to CESA6.	cellulose synthase A9
AT5G58390	1.62648	0.00286786	AT5G58390			Peroxidase superfamily protein;(source:Araport11)		Peroxidase superfamily protein
AT4G33050	1.62061	5.95514e-15	EDA39	AtIQM1, EDA39, IQM1	embryo sac development arrest 39	calmodulin-binding family protein;(source:Araport11)	Encodes a calmodulin-binding protein involved in stomatal movement.	calmodulin-binding family protein
AT1G16110	1.6159	1.65631e-07	WAKL6	WAKL6	wall associated kinase-like 6	wall associated kinase-like 6;(source:Araport11)	Encodes a WAK-like receptor-like kinase with a cytoplasmic Ser/Thr protein kinase domain and an extracellular domain with EGF-like repeats. It has been shown to be localized to the cell wall.	wall associated kinase-like 6
AT2G22240	1.61578	7.06257e-15	MIPS2	ATIPS2, ATMIPS2, MIPS2	myo-inositol-1-phosphate synthase 2	myo-inositol-1-phosphate synthase 2;(source:Araport11)	** Referred to as MIPS1 in Mitsuhashi et al 2008. Myo-inositol-1-phosphate synthase isoform 2. Expressed in leaf, root and silique. Immunolocalization experiments with an antibody recognizing MIPS1, MIPS2, and MIPS3 showed endosperm localization.	myo-inositol-1-phosphate synthase 2
AT5G16570	1.61475	6.10878e-12	GLN1;4	GLN1;4	glutamine synthetase 1;4	glutamine synthetase 1;(source:Araport11)	Encodes a cytosolic glutamine synthetase, the enzyme has high affinity with substrate ammonium	glutamine synthetase 1;4
AT5G44568	1.61384	5.82599e-07	AT5G44568	STMP10		transmembrane protein;(source:Araport11)	Secreted peptide which functions in plant growth and pathogen defense.
AT4G11300	1.60808	5.20119e-05	AT4G11300			ROH1, putative (DUF793);(source:Araport11)		Protein of unknown function (DUF793)
AT4G39955	1.60562	0.00332379	AT4G39955			alpha/beta-Hydrolases superfamily protein;(source:Araport11)		alpha/beta-Hydrolases superfamily protein
AT1G34420	1.60436	0.000311246	AT1G34420			leucine-rich repeat transmembrane protein kinase family protein;(source:Araport11)		leucine-rich repeat transmembrane protein kinase family protein
AT5G03490	1.60182	4.86264e-08	AT5G03490	UGT89A2		UDP-Glycosyltransferase superfamily protein;(source:Araport11)	Encodes a dihydroxybenzoic acid (DHBA) glycosyltransferase. The Col-0 enzyme is responsible for biosynthesis of 2,3-DHBA xyloside and 2,5-DHBA xyloside. The Col-0 enzyme is specific for UDP-xylose and the C24 enzyme uses both UDP-glucose and UDP-xylose. This difference in sugar donor specificity was shown to be largely due to a single amino acid change between the two isoforms.	UDP-Glycosyltransferase superfamily protein
AT4G21380	1.60018	4.88899e-15	RK3	ARK3, RK3	receptor kinase 3	receptor kinase 3;(source:Araport11)	encodes a putative receptor-like serine/threonine protein kinases that is similar to Brassica self-incompatibility (S) locus. Expressed in root. Shoot expression limited to limited to the root-hypocotyl transition zone and at the base of lateral roots as well as in axillary buds, and pedicels.	receptor kinase 3
AT4G17670	1.59989	1.16912e-05	AT4G17670			senescence-associated family protein (DUF581);(source:Araport11)		Protein of unknown function (DUF581)
AT1G13210	1.59904	7.53006e-16	ACA.l	ACA.l, ALA11	autoinhibited Ca2 /ATPase II	autoinhibited Ca2+/ATPase II;(source:Araport11)	Autoinhibited Ca2+/ATPase II. ALA11 acts redundantly with ALA3, ALA4, ALA5, ALA9, ALA10 in root and shoot development as well as PIN trafficking and polarity .	autoinhibited Ca2+/ATPase II
AT4G01740	1.59811	0.000500238	AT4G01740			Cysteine/Histidine-rich C1 domain family protein;(source:Araport11)		Cysteine/Histidine-rich C1 domain family protein
AT1G61800	1.5966	7.01671e-10	GPT2	ATGPT2, GPT2	glucose-6-phosphate/phosphate translocator 2	glucose-6-phosphate/phosphate translocator 2;(source:Araport11)	glucose6-Phosphate/phosphate transporter 2. Expression is upregulated in the shoot of cax1/cax3 mutant. The mRNA is cell-to-cell mobile.	glucose-6-phosphate/phosphate translocator 2
AT1G23550	1.59438	0.00650573	SRO2	SRO2	similar to RCD one 2	similar to RCD one 2;(source:Araport11)	Encodes a protein with similarity to RCD1 but without the WWE domain. The protein does have a PARP signature upstream of the C-terminal protein interaction domain. The PARP signature may bind NAD+ and attach the ADP-ribose-moiety from NAD+ to the target molecule. Its presence suggests a role for the protein in ADP ribosylation. Its transcript level is up-regulated by tunicamycin (N-linked glycosy…	similar to RCD one 2
AT3G26220	1.5931	4.13418e-05	CYP71B3	CYP71B3	cytochrome P450, family 71, subfamily B, polypeptide 3	cytochrome P450, family 71, subfamily B, polypeptide 3;(source:Araport11)	cytochrome P450 monooxygenase	cytochrome P450, family 71, subfamily B, polypeptide 3
AT5G61520	1.5915	8.40262e-09	AT5G61520			Major facilitator superfamily protein;(source:Araport11)		Major facilitator superfamily protein
AT2G01150	1.5782	1.64958e-05	RHA2B	RHA2B	RING-H2 finger protein 2B	RING-H2 finger protein 2B;(source:Araport11)	Encodes a RING-H2 finger protein that is expressed in vascular tissue, root tips, embryos and pistils.	RING-H2 finger protein 2B
AT5G17850	1.57694	0.00413128	AT5G17850	CCX2		Sodium/calcium exchanger family protein;(source:Araport11)	CCX2 is a putative cation/Ca2+ exchange protein. It is located in the endoplasmic reticulum. It plays a role in salt induced calcium signaling. Loss of function results in decreased cytosolic and increased ER Ca2+ concentrations.	Sodium/calcium exchanger family protein
AT4G23990	1.57322	1.77245e-15	CSLG3	ATCSLG3, CSLG3	cellulose synthase like G3	cellulose synthase like G3;(source:Araport11)	encodes a protein similar to cellulose synthase	cellulose synthase like G3
AT1G30500	1.57203	3.72377e-05	NF-YA7	NF-YA7	nuclear factor Y, subunit A7	nuclear factor Y, subunit A7;(source:Araport11)		nuclear factor Y, subunit A7
AT1G06620	1.56858	0.00172676	AT1G06620			2-oxoglutarate (2OG) and Fe(II)-dependent oxygenase superfamily protein;(source:Araport11)	encodes a protein whose sequence is similar to a 2-oxoglutarate-dependent dioxygenase The mRNA is cell-to-cell mobile.	2-oxoglutarate (2OG) and Fe(II)-dependent oxygenase superfamily protein
AT1G15410	1.56795	1.29226e-13	AT1G15410			aspartate-glutamate racemase family;(source:Araport11)		aspartate-glutamate racemase family
AT5G06330	1.56755	0.00175748	AT5G06330			Late embryogenesis abundant (LEA) hydroxyproline-rich glycoprotein family;(source:Araport11)		Late embryogenesis abundant (LEA) hydroxyproline-rich glycoprotein family
AT1G28230	1.56452	2.23158e-12	PUP1	ATPUP1, PUP1	purine permease 1	purine permease 1;(source:Araport11)	Encodes a transporter that transports purines,cytokinins and other adenine derivatives. Expressed in the leaf hydathodes where it may be involved in re-uptake of cytokinins during guttation.	purine permease 1
AT4G20070	1.56309	4.80914e-10	AAH	AAH, ATAAH	allantoate amidohydrolase	allantoate amidohydrolase;(source:Araport11)	The gene encoding Arabidopsis thaliana Allantoate Amidohydrolase (AtAAH)which catalyzes the allantoate deiminase reaction (EC 3.5.3.9)is expressed in all parts of the plant being consistent with a function in purine turnover in Arabidopsis. The mRNA is cell-to-cell mobile.	allantoate amidohydrolase
AT5G59050	1.56055	1.92682e-13	AT5G59050			G patch domain protein;(source:Araport11)
AT1G73700	1.55694	0.00122829	AT1G73700			MATE efflux family protein;(source:Araport11)		MATE efflux family protein
AT2G29350	1.55694	0.00195905	SAG13	SAG13	senescence-associated gene 13	senescence-associated gene 13;(source:Araport11)	Encodes a senescence associated protein required for resistance against fungal pathogens. Negative regulator of defense against bacterial pathogens. Induced by ROS. Required for defense against ROS and fungal pathogens most likely by activating anthocyanin biosynthesis.	senescence-associated gene 13
AT3G51330	1.55091	0.00196835	AT3G51330			Eukaryotic aspartyl protease family protein;(source:Araport11)		Eukaryotic aspartyl protease family protein
AT4G01920	1.54936	0.0032437	AT4G01920			Cysteine/Histidine-rich C1 domain family protein;(source:Araport11)		Cysteine/Histidine-rich C1 domain family protein
AT1G31550	1.5448	5.18114e-14	AT1G31550			GDSL-like Lipase/Acylhydrolase superfamily protein;(source:Araport11)	GDSL-motif esterase/acyltransferase/lipase. Enzyme group with broad substrate specificity that may catalyze acyltransfer or hydrolase reactions with lipid and non-lipid substrates.	GDSL-like Lipase/Acylhydrolase superfamily protein
AT4G26160	1.5428	3.92641e-06	ACHT1	ACHT1	atypical CYS HIS rich thioredoxin 1	atypical CYS HIS rich thioredoxin 1;(source:Araport11)	Encodes a member of the thioredoxin family protein. Located in the chloroplast. Shows high activity towards the chloroplast 2-Cys peroxiredoxin A, and poor activity towards the chloroplast NADP-malate dehydrogenase.	atypical CYS HIS rich thioredoxin 1
AT5G04980	1.53697	0.00350248	AT5G04980			DNAse I-like superfamily protein;(source:Araport11)		DNAse I-like superfamily protein
AT4G29190	1.53639	6.60882e-14	OZF2	AtC3H49, AtOZF2, AtTZF3, OZF2, TZF3	oxidation-related zinc finger 2	Zinc finger C-x8-C-x5-C-x3-H type family protein;(source:Araport11)		Zinc finger C-x8-C-x5-C-x3-H type family protein
AT4G11521	1.53557	0.000642053	AT4G11521			Receptor-like protein kinase-related family protein;(source:Araport11)		Receptor-like protein kinase-related family protein
AT1G72520	1.5348	0.000912495	LOX4	ATLOX4, LOX4	lipoxygenase 4	PLAT/LH2 domain-containing lipoxygenase family protein;(source:Araport11)		PLAT/LH2 domain-containing lipoxygenase family protein
AT4G36150	1.534	7.68176e-09	AT4G36150			Disease resistance protein (TIR-NBS-LRR class) family;(source:Araport11)		Disease resistance protein (TIR-NBS-LRR class) family
AT4G02380	1.53389	4.56852e-06	SAG21	AtLEA5, LEA38, SAG21	senescence-associated gene 21	senescence-associated gene 21;(source:Araport11)	Encodes AtLEA5 (late embryogenesis abundant like protein). Also known as SENESCENCE-ASSOCIATED GENE 21 (SAG21). Has a role on oxidative stress tolerance. mRNA levels are elevated in response to various stresses.	senescence-associated gene 21
AT1G74650	1.5334	0.000660759	MYB31	ATMYB31, ATY13, MYB31	myb domain protein 31	myb domain protein 31;(source:Araport11)	Member of the R2R3 factor gene family.	myb domain protein 31
AT5G61010	1.52783	3.36039e-13	EXO70E2	ATEXO70E2, EXO70E2	exocyst subunit exo70 family protein E2	exocyst subunit exo70 family protein E2;(source:Araport11)	A member of EXO70 gene family, putative exocyst subunits, conserved in land plants. Arabidopsis thaliana contains 23 putative EXO70 genes, which can be classified into eight clusters on the phylogenetic tree.	exocyst subunit exo70 family protein E2
AT2G03530	1.52602	7.81438e-11	UPS2	ATUPS2, UPS2	ureide permease 2	ureide permease 2;(source:Araport11)	Mediate high-affinity uracil and 5-FU (a toxic uracil analogue) transport when expressed in yeast and Xenopus oocytes.Involved in allantoin transport.	ureide permease 2
AT4G08850	1.52506	6.72358e-15	AT4G08850	MIK2		Leucine-rich repeat receptor-like protein kinase family protein;(source:Araport11)	MIK1 encodes a receptor kinase that forms a complex with MDIS1/MIK2 and binds LURE1, the female pollen guidance chemi-attractant. MIK1 phosphorylates MDIS1 and is autophosphorylated.	Leucine-rich repeat receptor-like protein kinase family protein
AT2G04860	1.52438	0.00249083	AT2G04860			Tetratricopeptide repeat (TPR)-like superfamily protein;(source:Araport11)		Tetratricopeptide repeat (TPR)-like superfamily protein
AT4G09020	1.52346	1.5001e-15	ISA3	ATISA3, ISA3	isoamylase 3	isoamylase 3;(source:Araport11)	Encodes an isoamylase-like protein. Mutant studies show that the gene is strongly involved in starch breakdown. A GUS-protein fusion product was shown to localize to the surface of chloroplastic structures reminiscent of starch granules. In the mutants, the chloroplastic &#945;-amylase AMY3 is upregulated. The mRNA is cell-to-cell mobile.	isoamylase 3
AT1G19660	1.51761	9.63202e-15	AT1G19660	AtBBD2, BBD2		Wound-responsive family protein;(source:Araport11)		Wound-responsive family protein
AT5G25250	1.51249	0.00444404	FLOT1	FLOT1	flotillin 1	SPFH/Band 7/PHB domain-containing membrane-associated protein family;(source:Araport11)	Encodes a protein that is involved in a membrane microdomain-dependent, but clathrin-independent, endocytic pathway required for optimal seedling development. The mRNA is cell-to-cell mobile.	SPFH/Band 7/PHB domain-containing membrane-associated protein family
AT4G16960	1.51101	0.000739053	AT4G16960	SIKIC3		disease resistance protein (TIR-NBS-LRR class);(source:Araport11)	Redundant function together with SIKIC1 and 2 in SNC1-mediated autoimmunity. Protein levels controlled by MUSE1 and MUSE2.	Disease resistance protein (TIR-NBS-LRR class) family
AT1G56650	1.50884	2.31526e-06	PAP1	ATMYB75, AtPAP1, MYB75, PAP1, SIAA1	production of anthocyanin pigment 1	production of anthocyanin pigment 1;(source:Araport11)	Encodes a putative MYB domain containing transcription factor involved in anthocyanin metabolism and radical scavenging. Essential for the sucrose-mediated expression of the dihydroflavonol reductase gene. Auxin and ethylene responsiveness of PAP1 transcription is lost in myb12 mutants. Interacts with JAZ proteins to regulate anthocyanin accumulation.	production of anthocyanin pigment 1
AT4G02330	1.50826	4.98164e-09	ATPMEPCRB	AtPME41, ATPMEPCRB, PME41		Plant invertase/pectin methylesterase inhibitor superfamily;(source:Araport11)	Encodes a pectin methylesterase that is sensitive to chilling stress and brassinosteroid regulation.	Plant invertase/pectin methylesterase inhibitor superfamily
AT5G41740	1.50787	7.90813e-08	AT5G41740			Disease resistance protein (TIR-NBS-LRR class) family;(source:Araport11)		Disease resistance protein (TIR-NBS-LRR class) family
AT4G36280	1.50577	4.33198e-08	CRH1	AtMORC2, CRH1, MORC2	CRT1 Homologue 1	Histidine kinase-, DNA gyrase B-, and HSP90-like ATPase family protein;(source:Araport11)	Member of the microrchidia protein family which have been described as epigenetic regulators and plant immune mediators, contains a hallmark GHKL-type ATPase domain in N-terminus.	Histidine kinase-, DNA gyrase B-, and HSP90-like ATPase family protein
AT1G12400	1.50052	0.000628799	AT1G12400			Nucleotide excision repair, TFIIH, subunit TTDA;(source:Araport11)		Nucleotide excision repair, TFIIH, subunit TTDA
AT3G22231	1.49718	1.04414e-15	PCC1	PCC1	PATHOGEN AND CIRCADIAN CONTROLLED 1	pathogen and circadian controlled 1;(source:Araport11)	Encodes a member of a novel 6 member Arabidopsis gene family. Expression of PCC1 is regulated by the circadian clock and is upregulated in response to both virulent and avirulent strains of Pseudomonas syringae pv. tomato.	pathogen and circadian controlled 1
AT3G46110	1.49704	0.0002126	AT3G46110	AuxRP3, SOK4		UPSTREAM OF FLC-like protein (DUF966);(source:Araport11)	DUF966 domain containing protein, expressed during embryogenesis.	Domain of unknown function (DUF966)
AT4G27900	1.49474	3.78362e-09	AT4G27900			CCT motif family protein;(source:Araport11)		CCT motif family protein
AT1G44800	1.49398	5.77141e-05	SIAR1	SIAR1, UMAMIT18	Siliques Are Red 1	nodulin MtN21 /EamA-like transporter family protein;(source:Araport11)	Encodes Siliques Are Red 1 (SIAR1). Functions as a bidirectional amino acid transporter that is crucial for the amino acid homeostasis of siliques. Member of nodulin MtN21-like transporter family.	nodulin MtN21 /EamA-like transporter family protein
AT5G35370	1.49044	0.000116544	AT5G35370			S-locus lectin protein kinase family protein;(source:Araport11)		S-locus lectin protein kinase family protein
AT5G02550	1.48823	0.00223002	AT5G02550			hypothetical protein;(source:Araport11)
AT2G39050	1.4853	2.36309e-09	EULS3	ArathEULS3, EULS3	Euonymus lectin S3	hydroxyproline-rich glycoprotein family protein;(source:Araport11)	Encodes a nucleocytoplasmic lectin that is capable of binding carbohydrates. It is involved in ABA mediated stomatal movement and increased expression is correlated with increased resistance to Pseudomonas syringae.	hydroxyproline-rich glycoprotein family protein
AT1G21520	1.48466	1.49284e-07	AT1G21520			hypothetical protein;(source:Araport11)
AT1G21270	1.48393	1.80404e-14	WAK2	WAK2	wall-associated kinase 2	wall-associated kinase 2;(source:Araport11)	cytoplasmic serine/threonine protein kinase induced by salicylic acid. mutant plants exhibit a loss of cell expansion and dependence on sugars and salts for seedling growth, affecting the expression and activity of vacuolar invertase.	wall-associated kinase 2
AT3G59330	1.48099	9.594e-05	AT3G59330			solute carrier family 35 protein (DUF914);(source:Araport11)		Eukaryotic protein of unknown function (DUF914)
AT3G06780	1.47785	2.0897e-07	AT3G06780			glycine-rich protein;(source:Araport11)		glycine-rich protein
AT3G05690	1.47715	3.78916e-12	NF-YA2	ATHAP2B, AtNF-YA2, HAP2B, NF-YA2, UNE8	nuclear factor Y, subunit A2	nuclear factor Y, subunit A2;(source:Araport11)	Encodes a subunit of CCAAT-binding complex, binds to CCAAT box motif present in some plant promoter sequences. One of three members of this class (HAP2A, HAP2B, HAP2C), it is expressed in vegetative and reproductive tissues.	nuclear factor Y, subunit A2
AT2G31865	1.47631	0.000586952	PARG2	atPARG2, PARG2	poly(ADP-ribose) glycohydrolase 2	poly(ADP-ribose) glycohydrolase 2;(source:Araport11)		poly(ADP-ribose) glycohydrolase 2
AT1G64360	1.47092	1.49794e-09	AT1G64360	SAQR		hypothetical protein;(source:Araport11)	SAQR is a clade specific protein present in single copy in Arabidopsis.It's expression is increased during light induced oxidative stress ,drought stress and also during senescence. Promoter contains two AGL15 binding sites.
AT5G38210	1.47047	4.99254e-08	AT5G38210	LRK10L3		Protein kinase family protein;(source:Araport11)		Protein kinase family protein
AT2G25625	1.47046	0.000603792	AT2G25625	CV		histone deacetylase-like protein;(source:Araport11)	Histone deacetylase-like protein;(source:Araport11). Induced by senescence and abiotic stresses.
AT4G18205	1.46618	1.42612e-10	AT4G18205	AtPUP21, PUP21		Nucleotide-sugar transporter family protein;(source:Araport11)		Nucleotide-sugar transporter family protein
AT1G12010	1.46531	0.006315	AT1G12010	ACO3		2-oxoglutarate (2OG) and Fe(II)-dependent oxygenase superfamily protein;(source:Araport11)	Encodes a protein that appears to have 1-amino-cyclopropane-1-carboxylic acid oxidase activity based on mutant analyses. The mRNA is cell-to-cell mobile.	2-oxoglutarate (2OG) and Fe(II)-dependent oxygenase superfamily protein
AT5G55450	1.46513	1.69203e-12	AT5G55450	AtLTP4.4		Bifunctional inhibitor/lipid-transfer protein/seed storage 2S albumin superfamily protein;(source:Araport11)		Bifunctional inhibitor/lipid-transfer protein/seed storage 2S albumin superfamily protein
AT2G17040	1.46319	0.000482102	NAC036	anac036, NAC036	NAC domain containing protein 36	NAC domain containing protein 36;(source:Araport11)	Member of the NAC transcription factor family and more specifically, the ONAC022 subfamily. Involved in leaf and inflorescence stem morphogenesis. The mRNA is cell-to-cell mobile.	NAC domain containing protein 36
AT5G23460	1.463	0.00428168	AT5G23460			hypothetical protein;(source:Araport11)
AT1G62710	1.46292	1.00006e-07	BETA-VPE	AEP2, BETA-VPE, BETAVPE, LEG&#946;	beta vacuolar processing enzyme	beta vacuolar processing enzyme;(source:Araport11)	Encodes a vacuolar processing enzyme belonging to a novel group of cysteine proteases that is expressed specifically in seeds and is essential for the proper processing of storage proteins.	beta vacuolar processing enzyme
AT3G56710	1.46178	1.38013e-11	SIB1	SIB1	sigma factor binding protein 1	sigma factor binding protein 1;(source:Araport11)	Sig1 binding protein; interacts with Sig1R4. As well as Sig1, SibI is imported into chloroplasts and its expression is light-dependent in mature chloroplasts.	sigma factor binding protein 1
AT5G56840	1.46177	2.79262e-08	AT5G56840			myb-like transcription factor family protein;(source:Araport11)		myb-like transcription factor family protein
AT5G52320	1.45757	3.91899e-13	CYP96A4	CYP96A4	cytochrome P450, family 96, subfamily A, polypeptide 4	cytochrome P450, family 96, subfamily A, polypeptide 4;(source:Araport11)		cytochrome P450, family 96, subfamily A, polypeptide 4
AT2G37710	1.45575	8.23503e-14	RLK	LecRK-IV.1, RLK	receptor lectin kinase	receptor lectin kinase;(source:Araport11)	Induced in response to Salicylic acid. The mRNA is cell-to-cell mobile.	receptor lectin kinase
AT4G17970	1.4549	0.000119297	ALMT12	ALMT12, ATALMT12, QUAC1	aluminum-activated, malate transporter 12	aluminum-activated, malate transporter 12;(source:Araport11)	Anion transporter involved in stomatal closure. Gene has 3 splicing variants.	aluminum-activated, malate transporter 12
AT5G02560	1.45145	1.89247e-07	HTA12	h2a.w.12, HTA12	histone H2A 12	histone H2A 12;(source:Araport11)	Encodes HTA12, a histone H2A protein.	histone H2A 12
AT3G20250	1.45012	1.01782e-08	PUM5	APUM5, PUM5	pumilio 5	pumilio 5;(source:Araport11)	Encodes a member of the Arabidopsis Pumilio (APUM) proteins containing PUF domain (eight repeats of approximately 36 amino acids each). PUF proteins regulate both mRNA stability and translation through sequence-specific binding to the 3' UTR of target mRNA transcripts. APUM5 is involved in susceptibility to CMV and is not required for bacterial or fungal pathogen resistance although its expressio…	pumilio 5
AT2G38470	1.4492	1.17594e-10	WRKY33	ATWRKY33, WRKY33	WRKY DNA-binding protein 33	WRKY DNA-binding protein 33;(source:Araport11)	Member of the plant WRKY transcription factor family. Regulates the antagonistic relationship between defense pathways mediating responses to P. syringae and necrotrophic fungal pathogens. Located in nucleus. Involved in response to various abiotic stresses - especially salt stress. Regulates cytochrome P450 gene CYP94B1 to control apoplastic barrier formation in roots to confer salt tolerance.	WRKY DNA-binding protein 33
AT4G28490	1.4478	1.80701e-11	HAE	HAE, RLK5	HAESA	Leucine-rich receptor-like protein kinase family protein;(source:Araport11)	Member of Receptor kinase-like protein family. Controls the separation step of floral organ abscission. The mRNA is cell-to-cell mobile.	Leucine-rich receptor-like protein kinase family protein
AT2G21650	1.44708	1.32086e-12	MEE3	ATRL2, MEE3, RSM1	MATERNAL EFFECT EMBRYO ARREST 3	Homeodomain-like superfamily protein;(source:Araport11)	RSM1 is a member of a small sub-family of single MYB transcription factors. Analysis of overexpressin lines indicate its involvement during early morphogenesis.	Homeodomain-like superfamily protein
AT1G08230	1.44686	1.46205e-07	AT1G08230
AT1G49050	1.44674	5.41598e-10	AT1G49050	APCB1		Eukaryotic aspartyl protease family protein;(source:Araport11)	Encodes a member of the aspartyl protease family. Interacts with BAGP1 and BAG6 and appears to be required for cleavage of BAG6 as BAG6 is not cleaved in APCB1 mutant backgrounds.	Eukaryotic aspartyl protease family protein
AT1G16410	1.4455	1.01179e-14	CYP79F1	BUS1, CYP79F1, SPS1	cytochrome p450 79f1	cytochrome p450 79f1;(source:Araport11)	member of CYP79F The mRNA is cell-to-cell mobile.	cytochrome p450 79f1
AT3G45650	1.43841	4.98057e-05	NAXT1	AtNPF2.7, NAXT1, NPF2.7	nitrate excretion transporter1	nitrate excretion transporter1;(source:Araport11)	Encodes a nitrate efflux transporter NAXT1 (for NITRATE EXCRETION TRANSPORTER1). Localized to the plasma membrane. NAXT1 belongs to a subclass of seven NAXT members from the large NITRATE TRANSPORTER1/PEPTIDE TRANSPORTER family and is mainly expressed in the cortex of mature roots.	nitrate excretion transporter1
AT5G65200	1.43822	6.6419e-05	PUB38	ATPUB38, PUB38	plant U-box 38	plant U-box 38;(source:Araport11)	Encodes a protein containing a U-box and an ARM domain. This protein has E3 ubiquitin ligase activity based on in vitro assays.	plant U-box 38
AT5G54710	1.43791	5.9722e-07	AT5G54710			Ankyrin repeat family protein;(source:Araport11)		Ankyrin repeat family protein
AT2G34960	1.4358	0.00121326	CAT5	CAT5	cationic amino acid transporter 5	cationic amino acid transporter 5;(source:Araport11)	Encodes a member of the cationic amino acid transporter (CAT) subfamily of amino acid polyamine choline transporters. Mediates efficient uptake of Lys, Arg and Glu in a yeast system. Localized to the plasma membrane.	cationic amino acid transporter 5
AT5G56610	1.43264	0.000646541	AT5G56610	PTPMT2		Phosphotyrosine protein phosphatases superfamily protein;(source:Araport11)	Encodes a phosphatidylglycerophosphate (PGP) phosphatase involved in the synthesis of plastidial Phosphatidylglycerol (PG) in conjunction with PGPP1 and PTPMT1 in root. For PTPMT2.1, lower expression levels were detected in leaf and stem as compared to the other tissues.	Phosphotyrosine protein phosphatases superfamily protein
AT3G28540	1.4302	0.00068239	AT3G28540			P-loop containing nucleoside triphosphate hydrolases superfamily protein;(source:Araport11)		P-loop containing nucleoside triphosphate hydrolases superfamily protein
AT1G75380	1.42693	5.57714e-15	BBD1	ATBBD1, BBD1	bifunctional nuclease in basal defense response 1	bifunctional nuclease in basal defense response 1;(source:Araport11)	Encodes a nuclease involved in ABA-mediated callose deposition. It has been shown to interact with JAZ proteins, binds to a jasmonic acid-responsive element (JARE) and repress AtJMT expression.	bifunctional nuclease in basal defense response 1
AT2G44080	1.42435	3.66177e-05	ARL	ARL	ARGOS-like	ARGOS-like protein;(source:Araport11)	Encodes ARL, a gene similar to ARGOS involved in cell expansion-dependent organ growth. Upregulated by brassinosteroid. Acts downstream of BRI1. The mRNA is cell-to-cell mobile.	ARGOS-like
AT3G03870	1.42432	1.37803e-09	AT3G03870			transmembrane protein;(source:Araport11)
AT1G11330	1.41855	7.92049e-13	AT1G11330	RDA2, SD1-13		S-locus lectin protein kinase family protein;(source:Araport11)		S-locus lectin protein kinase family protein
AT5G17860	1.41779	1.10911e-05	CAX7	CAX7, CCX1	calcium exchanger 7	calcium exchanger 7;(source:Araport11)		calcium exchanger 7
AT4G19430	1.41651	5.47404e-13	AT4G19430			hypothetical protein;(source:Araport11)
AT1G62540	1.41369	4.42046e-09	FMO GS-OX2	FMO GS-OX2	flavin-monooxygenase glucosinolate S-oxygenase 2	flavin-monooxygenase glucosinolate S-oxygenase 2;(source:Araport11)	belongs to the flavin-monooxygenase (FMO) family, encodes a glucosinolate S-oxygenase that catalyzes the conversion of methylthioalkyl glucosinolates to methylsulfinylalkyl glucosinolates The mRNA is cell-to-cell mobile.	flavin-monooxygenase glucosinolate S-oxygenase 2
AT4G23180	1.41285	5.4837e-13	CRK10	CRK10, RLK4	cysteine-rich RLK (RECEPTOR-like protein kinase) 10	cysteine-rich RLK (RECEPTOR-like protein kinase) 10;(source:Araport11)	Encodes a receptor-like protein kinase. Naming convention from Chen et al 2003 (PMID 14756307) The mRNA is cell-to-cell mobile.	cysteine-rich RLK (RECEPTOR-like protein kinase) 10
AT1G60730	1.41248	2.49875e-05	AT1G60730			NAD(P)-linked oxidoreductase superfamily protein;(source:Araport11)		NAD(P)-linked oxidoreductase superfamily protein
AT2G22660	1.41191	1.13356e-12	AT2G22660	AtGRDP1		DNA-binding protein, putative (duplicated DUF1399);(source:Araport11)	Encodes a member of a family of DUF1399 domain containing proteins. GRDP1 is involved in germination and response to ABA. Loss of function mutants have reduced germination in the presence of osmotic stressors.	Protein of unknown function (duplicated DUF1399)
AT3G02370	1.40947	0.000802665	AT3G02370			tRNA-splicing endonuclease subunit;(source:Araport11)
AT5G11250	1.40773	2.00838e-11	AT5G11250	BURNOUT1		Disease resistance protein (TIR-NBS-LRR class);(source:Araport11)	Encodes an atypical TIR-NBS-LRR protein that is involved in stress responses. Loss of function alleles overproduce stress hormones JA,SA, ABA, and ET.	Disease resistance protein (TIR-NBS-LRR class)
AT4G26590	1.40657	0.000336711	OPT5	ATOPT5, OPT5	oligopeptide transporter 5	oligopeptide transporter 5;(source:Araport11)	oligopeptide transporter	oligopeptide transporter 5
AT2G16870	1.40637	0.000134092	AT2G16870			Disease resistance protein (TIR-NBS-LRR class) family;(source:Araport11)		Disease resistance protein (TIR-NBS-LRR class) family
AT2G18350	1.39661	2.11556e-05	HB24	AtHB24, HB24, ZHD6	homeobox protein 24	homeobox protein 24;(source:Araport11)		homeobox protein 24
AT5G43780	1.39441	1.13888e-11	APS4	APS4, ATPS4		Pseudouridine synthase/archaeosine transglycosylase-like family protein;(source:Araport11)	sulfate adenylyltransferase, ATP sulfurylase	Pseudouridine synthase/archaeosine transglycosylase-like family protein
AT4G23170	1.39394	6.22556e-12	EP1	CRK9, EP1		receptor-like protein kinase-related family protein;(source:Araport11)	Induced in response to Salicylic acid.Similar to receptor-like kinase 4 and 5. NPR1, a known positive regulator of the SA signaling pathway is responsible for the SA-dependent induction and constitutive repression of EP1 gene's basal expression. The mRNA is cell-to-cell mobile.	receptor-like protein kinase-related family protein
AT3G57260	1.39324	3.42988e-05	BGL2	AtBG2, AtPR2, BG2, BGL2, GNS2, PR-2, PR2	beta-1,3-glucanase 2	beta-1,3-glucanase 2;(source:Araport11)	beta 1,3-glucanase	beta-1,3-glucanase 2
AT5G24770	1.39222	2.5559e-14	VSP2	ATVSP2, VSP2	vegetative storage protein 2	vegetative storage protein 2;(source:Araport11)	Has acid phosphatase activity dependent on the presence of divalent cations (Mg2+, Co2+, Zn2+, Mn2+) and anti-insect activity. Insects fed with the protein show a retarded development. Induced in response to abscisic acid, jasmonic acid, salt, water deficiency and wounding.	vegetative storage protein 2
AT3G26590	1.39212	2.49738e-06	AT3G26590			MATE efflux family protein;(source:Araport11)		MATE efflux family protein
AT3G44400	1.39174	7.67747e-06	AT3G44400			Disease resistance protein (TIR-NBS-LRR class) family;(source:Araport11)		Disease resistance protein (TIR-NBS-LRR class) family
AT1G56540	1.38752	0.00525713	AT1G56540			Disease resistance protein (TIR-NBS-LRR class) family;(source:Araport11)		Disease resistance protein (TIR-NBS-LRR class) family
AT2G21500	1.3875	1.21193e-05	AT2G21500			RING/U-box superfamily protein;(source:Araport11)		RING/U-box superfamily protein
AT2G13790	1.38563	1.54475e-11	SERK4	ATSERK4, BAK7, BKK1, SERK4	somatic embryogenesis receptor-like kinase 4	somatic embryogenesis receptor-like kinase 4;(source:Araport11)		somatic embryogenesis receptor-like kinase 4
AT1G24150	1.38452	4.17326e-06	FH4	ATFH4, FH4	formin homologue 4	formin homologue 4;(source:Araport11)	Encodes a group I formin. Localized to cell junctions. Polymerizes actin. Binds profilin. Member of family of cytoskeletal-interacting proteins which have the ability to stimulate actin nucleation and barbed-end capping through the combined activity of conserved formin-homology 1 (FH1) and formin-homology 2 (FH2) domains. FORMIN4 is a spatial feedback element in a multi-layered, temporally define…	formin homologue 4
AT4G15260	1.38448	6.73077e-05	AT4G15260			UDP-Glycosyltransferase superfamily protein;(source:Araport11)		UDP-Glycosyltransferase superfamily protein
AT2G39210	1.38423	1.56312e-08	AT2G39210	PIC30		Major facilitator superfamily protein;(source:Araport11)	Major facilitator superfamily transmembrane transporter responsible for the uptake of picolinate herbicides.	Major facilitator superfamily protein
AT5G14930	1.38323	2.94644e-07	SAG101	SAG101	senescence-associated gene 101	senescence-associated gene 101;(source:Araport11)	encodes an acyl hydrolase involved in senescence .	senescence-associated gene 101
AT4G18580	1.38005	0.00404613	AT4G18580			hypothetical protein;(source:Araport11)
AT2G29720	1.37783	3.53989e-05	CTF2B	CTF2B		FAD/NAD(P)-binding oxidoreductase family protein;(source:Araport11)	Encodes CTF2B.	FAD/NAD(P)-binding oxidoreductase family protein
AT1G64170	1.37636	0.00157218	CHX16	ATCHX16, CHX16	cation/H exchanger 16	cation/H+ exchanger 16;(source:Araport11)	member of Putative Na+/H+ antiporter family	cation/H+ exchanger 16
AT1G18870	1.37489	5.25149e-06	ICS2	ATICS2, ICS2	isochorismate synthase 2	isochorismate synthase 2;(source:Araport11)	Encodes a protein with isochorismate synthase activity involved in phylloquinone biosynthesis. Mutant studies of this gene's function suggest that its function is redundant with that of ICS1 (AT1G7410).	isochorismate synthase 2
AT2G42890	1.37339	3.31097e-08	ML2	AML2, ML2	MEI2-like 2	MEI2-like 2;(source:Araport11)	A member of mei2-like gene family, predominantly plant-based family of genes encoding RNA binding proteins with characteristic presence of a highly conserved RNA binding motif first described in the mei2 gene of the fission yeast S. pombe. In silico analyses reveal nine mei2 -like genes in A. thaliana. They were grouped into four distinct clades, based on overall sequence similarity and subfamily…	MEI2-like 2
AT1G11210	1.37301	6.00597e-08	AT1G11210			cotton fiber protein, putative (DUF761);(source:Araport11)		Protein of unknown function (DUF761)
AT3G10250	1.37165	1.60936e-06	AT3G10250			histidine-tRNA ligase;(source:Araport11)		Plant protein 1589 of unknown function
AT1G04310	1.37149	7.99426e-05	ERS2	ERS2	ethylene response sensor 2	ethylene response sensor 2;(source:Araport11)	encodes an ethylene receptor related to bacterial two-component histidine kinases.	ethylene response sensor 2
AT2G41090	1.36844	1.00982e-14	AT2G41090	CML10		Calcium-binding EF-hand family protein;(source:Araport11)	Encodes a cytoplasmic, calcium binding calmodulin variant. CML10 interacts with phosphomannomutase (PMM)in vivo and increases its activity thereby affecting ascorbic acid biosynthesis. Its expression is induced by oxidative and other stress. The mRNA is cell-to-cell mobile.	Calcium-binding EF-hand family protein
AT3G52400	1.36811	0.000135584	SYP122	ATSYP122, SYP122	syntaxin of plants 122	syntaxin of plants 122;(source:Araport11)	syntaxin protein, involved in the negative regulation of defense pathways such as programmed cell death, salicylic acid signalling pathway, jasmonic acid signalling pathway	syntaxin of plants 122
AT5G10760	1.36722	1.51988e-09	AT5G10760	AED1		Eukaryotic aspartyl protease family protein;(source:Araport11)		Eukaryotic aspartyl protease family protein
AT2G36895	1.36579	5.57786e-12	AT2G36895			D-tagatose-1,6-bisphosphate aldolase subunit;(source:Araport11)
AT5G54610	1.36446	1.14672e-09	ANK	ANK, BDA1	ankyrin	ankyrin;(source:Araport11)	Induced in response to Salicylic acid. Belongs to the ankyrin repeat protein family.	ankyrin
AT3G19660	1.36347	0.00453145	AT3G19660			hypothetical protein;(source:Araport11)
AT3G14470	1.35953	5.40767e-07	AT3G14470			NB-ARC domain-containing disease resistance protein;(source:Araport11)		NB-ARC domain-containing disease resistance protein
AT1G76970	1.3563	9.26684e-06	AT1G76970			Target of Myb protein 1;(source:Araport11)		Target of Myb protein 1
AT3G43670	1.35506	2.37214e-11	AT3G43670	CuAO&#947;2		Copper amine oxidase family protein;(source:Araport11)		Copper amine oxidase family protein
AT3G28940	1.35489	1.93613e-12	AT3G28940			AIG2-like (avirulence induced gene) family protein;(source:Araport11)		AIG2-like (avirulence induced gene) family protein
AT1G26260	1.35424	7.57012e-06	CIB5	CIB5	cryptochrome-interacting basic-helix-loop-helix 5	cryptochrome-interacting basic-helix-loop-helix 5;(source:Araport11)	Encodes CIB5 (cryptochrome-interacting basic-helix-loop-helix). Related to CIB1 (AT4G34530). CIB5 interacts with CRY2 and forms heterodimer with CIB1 in vitro. Regulates flowering time redundantly with CIB1.	cryptochrome-interacting basic-helix-loop-helix 5
AT2G23320	1.35147	6.72138e-07	WRKY15	AtWRKY15, WRKY15	WRKY DNA-binding protein 15	WRKY DNA-binding protein 15;(source:Araport11)	Encodes WRKY DNA-binding protein 15 (WRKY15).	WRKY DNA-binding protein 15
AT1G29400	1.35042	3.0713e-12	ML5	AML5, ML5	MEI2-like protein 5	MEI2-like protein 5;(source:Araport11)	A member of mei2-like gene family, predominantly plant-based family of genes encoding RNA binding proteins with characteristic presence of a highly conserved RNA binding motif first described in the mei2 gene of the fission yeast S. pombe. In silico analyses reveal nine mei2 -like genes in A. thaliana. They were grouped into four distinct clades, based on overall sequence similarity and subfamily…	MEI2-like protein 5
AT5G61250	1.34991	0.00359107	GUS1	AtGUS1, GUS1	glucuronidase 1	glucuronidase 1;(source:Araport11)	Belongs to the plant glycoside hydrolase family 79. Encodes a protein with several posttranslational modification sites including O-&#946;-GlcNAc attachment sites and serine-, threonine- and tyrosine-phosphorylation sites, suggesting that this protein is extensively modified posttranslationally. The protein is predicted (WoLF PSORT program) to be secreted.	glucuronidase 1
AT3G51430	1.34848	7.74602e-09	YLS2	SSL5, YLS2	YELLOW-LEAF-SPECIFIC GENE 2	Calcium-dependent phosphotriesterase superfamily protein;(source:Araport11)	Although this enzyme is predicted to encode a strictosidine synthase (SS), it lacks a conserved catalytic glutamate residue found in active SS enzymes and it is not expected to have SS activity.	Calcium-dependent phosphotriesterase superfamily protein
AT3G26170	1.3474	0.000153186	CYP71B19	CYP71B19	cytochrome P450, family 71, subfamily B, polypeptide 19	cytochrome P450, family 71, subfamily B, polypeptide 19;(source:Araport11)	putative cytochrome P450	cytochrome P450, family 71, subfamily B, polypeptide 19
AT1G65450	1.34595	5.27834e-09	GLC	GLC	GLAUCE	HXXXD-type acyl-transferase family protein;(source:Araport11)	Contains dual transcription units and alternative splicing that could rescue the sterility defect of glc mutants. Shares homology to BAHD (for BEAT, AHCT, HCBT, and DAT) acyl-transferases. Functions in double fertilization.	HXXXD-type acyl-transferase family protein
AT4G15093	1.34543	9.04944e-05	LigB	AtLigB, LigB		catalytic LigB subunit of aromatic ring-opening dioxygenase family;(source:Araport11)		catalytic LigB subunit of aromatic ring-opening dioxygenase family
AT3G57630	1.34159	9.07466e-09	AT3G57630	ExAD		exostosin family protein;(source:Araport11)	Encodes a glycoprotein glycosyl transferase ExAD. Knockout mutants show truncated root hair phenotype.	exostosin family protein
AT1G67800	1.33938	7.45387e-08	AT1G67800	RGLG5		Copine (Calcium-dependent phospholipid-binding protein) family;(source:Araport11)		Copine (Calcium-dependent phospholipid-binding protein) family
AT3G55940	1.33866	0.000161459	AT3G55940	PLC7		Phosphoinositide-specific phospholipase C family protein;(source:Araport11)	Phospholipase C family member. Double mutants with PLC5 show defects in seed coat mucilage, leaf serration and over-expression improves drought tolerance.	Phosphoinositide-specific phospholipase C family protein
AT3G59010	1.33542	9.88401e-12	PME61	PME35, PME61	pectin methylesterase 61	pectin methylesterase 61;(source:Araport11)	Encodes PME35, a pectin methylesterase. PME35-mediated demethylesterification of the primary cell wall regulates the mechanical strength of the supporting tissue.	pectin methylesterase 61
AT3G11600	1.33477	0.00133795	AT3G11600	GIR2		E3 ubiquitin-protein ligase;(source:Araport11)	One of two plant specific paralogs of unknown function. Interacts with GL2. GIR1/GIR2 loss of function resembles gl2 lof mutations.
AT1G25370	1.33424	0.000773876	AT1G25370			hypothetical protein (DUF1639);(source:Araport11)		Protein of unknown function (DUF1639)
AT4G12290	1.33357	4.14941e-12	AT4G12290	CuAO		Copper amine oxidase family protein;(source:Araport11)	Copper amine oxidase. Induced by ABA and involved in stomatal closure.	Copper amine oxidase family protein
AT4G15540	1.33277	1.28079e-11	UMAMIT38	UMAMIT38	Usually multiple acids move in and out Transporters 38	EamA-like transporter family;(source:Araport11)	nodulin MtN21-like transporter family protein The mRNA is cell-to-cell mobile.	EamA-like transporter family
AT1G24147	1.33114	1.23166e-08	AT1G24147			transmembrane protein;(source:Araport11)
AT4G39180	1.33004	6.555e-07	SEC14	ATSEC14, SEC14	SECRETION 14	Sec14p-like phosphatidylinositol transfer family protein;(source:Araport11)	encodes a protein that complements the function of a sec14(ts) mutant of S. cerevisiae	Sec14p-like phosphatidylinositol transfer family protein
AT1G05570	1.32877	2.26514e-10	CALS1	ATGSL06, ATGSL6, CALS1, GSL06, GSL6	callose synthase 1	callose synthase 1;(source:Araport11)	Encodes a callose synthase 1 catalytic subunit . Member of Glycosyltransferase Family- 48.	callose synthase 1
AT5G47910	1.32858	1.66971e-11	RBOHD	ATRBOHD, DELT1, RBOHD	respiratory burst oxidase homologue D	respiratory burst oxidase homologue D;(source:Araport11)	NADPH/respiratory burst oxidase protein D (RbohD).Interacts with AtrbohF gene to fine tune the spatial control of ROI production and hypersensitive response to cell in and around infection site. The mRNA is cell-to-cell mobile.	respiratory burst oxidase homologue D
AT5G54080	1.32783	1.01094e-07	HGO	AtHGO, HGO	homogentisate 1,2-dioxygenase	homogentisate 1,2-dioxygenase;(source:Araport11)	Encodes a homogentisate 1,2-dioxygenase that can convert homogentisate to malylacetoacetate and is likely to be involved in tyrosine catabolism.	homogentisate 1,2-dioxygenase
AT5G67140	1.32547	0.000834577	AT5G67140			F-box/RNI-like superfamily protein;(source:Araport11)		F-box/RNI-like superfamily protein
AT1G13990	1.32495	5.98314e-07	AT1G13990			plant/protein;(source:Araport11)
AT2G01180	1.32103	1.0753e-05	PAP1	ATLPP1, ATPAP1, LPP1, PAP1	phosphatidic acid phosphatase 1	phosphatidic acid phosphatase 1;(source:Araport11)	Encodes phosphatidate phosphatase. Up-regulated by genotoxic stress (gamma ray or UV-B) and elicitor treatments with mastoparan and harpin. Expressed in roots and leaves.	phosphatidic acid phosphatase 1
AT1G74430	1.32073	0.00144499	MYB95	ATMYB95, ATMYBCP66, MYB95	myb domain protein 95	myb domain protein 95;(source:Araport11)	Encodes a putative transcription factor (MYB95). The mRNA is cell-to-cell mobile.	myb domain protein 95
AT1G68600	1.31837	1.06741e-11	AT1G68600			aluminum activated malate transporter family protein;(source:Araport11)		Aluminium activated malate transporter family protein
AT1G58602	1.31806	2.41977e-12	AT1G58602	RPP7		LRR and NB-ARC domains-containing disease resistance protein;(source:Araport11)		LRR and NB-ARC domains-containing disease resistance protein
AT1G30640	1.31772	0.000126832	AT1G30640	NDR7		Protein kinase family protein;(source:Araport11)		Protein kinase family protein
AT5G52940	1.31615	0.000722951	AT5G52940	AtDOB5		hypothetical protein (DUF295);(source:Araport11)	DUF295 domain protein.	Protein of unknown function (DUF295)
AT4G22840	1.31528	3.94099e-05	AT4G22840	BASS6		Sodium Bile acid symporter family;(source:Araport11)		Sodium Bile acid symporter family
AT1G14640	1.31503	0.00368885	AT1G14640			SWAP (Suppressor-of-White-APricot)/surp domain-containing protein;(source:Araport11)		SWAP (Suppressor-of-White-APricot)/surp domain-containing protein
AT5G07770	1.31213	5.74919e-08	AT5G07770	AtFH16, FH16		Actin-binding FH2 protein;(source:Araport11)		Actin-binding FH2 protein
AT4G22270	1.31077	3.56861e-05	MRB1	ATMRB1, MRB1	MEMBRANE RELATED BIGGER1	transmembrane protein, putative (DUF3537);(source:Araport11)	Encodes a plasma membrane protein involved in the positive regulation of organ size development. Overexpression results in organ size enlargement.	Protein of unknown function (DUF3537)
AT1G29355	1.30961	3.31973e-07	AT1G29355			hypothetical protein;(source:Araport11)
AT5G18310	1.30886	4.55711e-07	AT5G18310			ubiquitin hydrolase;(source:Araport11)
AT4G10390	1.30758	0.0022873	AT4G10390			Protein kinase superfamily protein;(source:Araport11)		Protein kinase superfamily protein
AT5G44070	1.30725	2.09511e-11	CAD1	ARA8, ATPCS1, CAD1, PCS1	CADMIUM SENSITIVE 1	phytochelatin synthase 1 (PCS1);(source:Araport11)	Phytochelatin synthase gene confers tolerance to cadmium ions. Catalyzes phytochelatin (PC) synthesis from glutathione (GSH) in the presence of Cd2+, Zn2+, Cu2+ and Fe3+, but not by Co2+ or Ni2+. The mRNA is cell-to-cell mobile.	phytochelatin synthase 1 (PCS1)
AT1G69720	1.3053	6.4105e-06	HO3	HO3	heme oxygenase 3	heme oxygenase 3;(source:Araport11)	Encodes a member (HO3) of the heme oxygenase family.	heme oxygenase 3
AT1G14880	1.30051	1.89322e-06	PCR1	AtPCR1, PCR1	PLANT CADMIUM RESISTANCE 1	PLANT CADMIUM RESISTANCE 1;(source:Araport11)		PLANT CADMIUM RESISTANCE 1
AT4G22690	1.29974	5.0188e-12	CYP706A1	CYP706A1	cytochrome P450, family 706, subfamily A, polypeptide 1	cytochrome P450, family 706, subfamily A, polypeptide 1;(source:Araport11)	member of CYP706A The mRNA is cell-to-cell mobile.	cytochrome P450, family 706, subfamily A, polypeptide 1
AT4G04750	1.29818	2.37946e-10	AT4G04750	IF1		Major facilitator superfamily protein;(source:Araport11)	Putative mitochondrial F1F0-ATPase.	Major facilitator superfamily protein
AT1G64080	1.29775	0.000528788	MAKR2	MAKR2	MEMBRANE-ASSOCIATED KINASE REGULATOR 2	membrane-associated kinase regulator;(source:Araport11)	Encodes a member of the MAKR (MEMBRANE-ASSOCIATED KINASE REGULATOR) gene family. MAKRs have putative kinase interacting motifs and membrane localization signals. Known members include: AT5G26230 (MAKR1), AT1G64080 (MAKR2), AT2G37380 (MAKR3), AT2G39370 (MAKR4), AT5G52870 (MAKR5) and AT5G52900 (MAKR6).
AT4G26070	1.29703	4.10435e-10	MEK1	ATMEK1, MEK1, MKK1, NMAPKK	MAP kinase/ ERK kinase 1	MAP kinase/ ERK kinase 1;(source:Araport11)	Member of MAP Kinase Kinase. Likely functions in a stress-activated MAPK pathway. Can phosphorylate the MAPK AtMPK4, in response to stress. Gets phosphorylated by MEKK1 in response to wounding.	MAP kinase/ ERK kinase 1
AT4G37640	1.29399	1.37902e-10	ACA2	ACA2	calcium ATPase 2	calcium ATPase 2;(source:Araport11)	Encodes a calmodulin-regulated Ca(2+)-pump located in the endoplasmic reticulum. Belongs to plant 2B ATPase's with an N-terminal autoinhibitor.	calcium ATPase 2
AT1G20510	1.29223	3.27519e-11	OPCL1	OPCL1	OPC-8:0 CoA ligase1	OPC-8:0 CoA ligase1;(source:Araport11)		OPC-8:0 CoA ligase1
AT3G14050	1.29191	3.34644e-09	RSH2	AT-RSH2, ATRSH2, RSH2	RELA/SPOT homolog 2	RELA/SPOT homolog 2;(source:Araport11)	Involved in the maintenance of the (p)ppGp level to accustom plastidial gene expression to darkness.	RELA/SPOT homolog 2
AT1G67360	1.29046	3.2432e-10	AT1G67360	LDAP1, SRP1		Rubber elongation factor protein (REF);(source:Araport11)	Encodes a small rubber particle protein homolog. Plays dual roles as positive factors for tissue growth and development and in drought stress responses.	Rubber elongation factor protein (REF)
AT1G67420	1.28963	0.00344042	AT1G67420			Zn-dependent exopeptidases superfamily protein;(source:Araport11)		Zn-dependent exopeptidases superfamily protein
AT5G66620	1.28834	0.0028271	DAR6	DAR6	DA1-related protein 6	DA1-related protein 6;(source:Araport11)		DA1-related protein 6
AT3G51450	1.28775	1.45236e-09	AT3G51450			Calcium-dependent phosphotriesterase superfamily protein;(source:Araport11)		Calcium-dependent phosphotriesterase superfamily protein
AT3G57530	1.28369	2.0495e-09	CPK32	ATCPK32, CDPK32, CPK32	calcium-dependent protein kinase 32	calcium-dependent protein kinase 32;(source:Araport11)	Calcium-dependent Protein Kinase. ABA signaling component that regulates the ABA-responsive gene expression via ABF4. AtCPK32 has autophosphorylation activity and can phosphorylate ABF4 in vitro	calcium-dependent protein kinase 32
AT4G02760	1.28261	0.000788705	AT4G02760			RNI-like superfamily protein;(source:Araport11)		RNI-like superfamily protein
AT3G11820	1.2807	4.93675e-09	SYP121	AT-SYR1, ATSYP121, ATSYR1, PEN1, SYP121, SYR1	syntaxin of plants 121	syntaxin of plants 121;(source:Araport11)	Encodes a syntaxin localized at the plasma membrane. SYR1/PEN1 is a member of the SNARE superfamily and functions in positioning anchoring of the KAT1 K+ channel protein at the plasma membrane. Transcription is upregulated by abscisic acid, suggesting a role in ABA signaling. Also functions in non-host resistance against barley powdery mildew. It is a nonessential component of the preinvasive res…	syntaxin of plants 121
AT5G41070	1.27968	3.99213e-07	DRB5	DRB5	dsRNA-binding protein 5	dsRNA-binding protein 5;(source:Araport11)	Encodes a double-stranded RNA binding protein.	dsRNA-binding protein 5
AT4G02660	1.27792	0.00174431	AT4G02660	BCHA2		Beige/BEACH and WD40 domain-containing protein;(source:Araport11)		Beige/BEACH domain ;WD domain, G-beta repeat protein
AT1G73600	1.27755	6.64337e-14	AT1G73600	AtPMT3, DEG26, NMT, NMT3		S-adenosyl-L-methionine-dependent methyltransferases superfamily protein;(source:Araport11)	Encodes a S-adenosyl-L-methionine-dependent phosphoethanolamine N-methyltransferase whose expression is responsive to both phosphate (Pi) and phosphite (Phi) in roots. It catalyzes the three sequential P-base methylation of phosphoethanolamine to phosphocholine. Homologous biochemical function to NMT1 (At3g18000). Double mutants of NMT1 and NMT3 are defective in leaf, root, flower, seed, and poll…	S-adenosyl-L-methionine-dependent methyltransferases superfamily protein
AT5G44260	1.27559	0.000107615	AT5G44260	AtTZF5, TZF5		Zinc finger C-x8-C-x5-C-x3-H type family protein;(source:Araport11)	Encodes a Tandem CCCH Zinc Finger protein. Interacts and co-localizes with MARD1 and RD21A in processing bodies (PBs) and stress granules (SGs).	Zinc finger C-x8-C-x5-C-x3-H type family protein
AT1G03740	1.27038	9.33929e-10	AT1G03740			Protein kinase superfamily protein;(source:Araport11)		Protein kinase superfamily protein
AT1G09910	1.2689	1.20031e-06	AT1G09910			Rhamnogalacturonate lyase family protein;(source:Araport11)		Rhamnogalacturonate lyase family protein
AT3G10420	1.26625	4.40203e-11	SPD1	SPD1	SEEDLING PLASTID DEVELOPMENT 1	P-loop containing nucleoside triphosphate hydrolases superfamily protein;(source:Araport11)		P-loop containing nucleoside triphosphate hydrolases superfamily protein
AT5G23010	1.26434	8.75472e-12	MAM1	GSM1, IMS3, MAM1	methylthioalkylmalate synthase 1	methylthioalkylmalate synthase 1;(source:Araport11)	Encodes a methylthioalkylmalate synthase, catalyzes the condensation reactions of the first two rounds of methionine chain elongation in the biosynthesis of methionine-derived glucosinolates. The mRNA is cell-to-cell mobile.	methylthioalkylmalate synthase 1
AT5G13200	1.2641	4.57139e-05	AT5G13200	GER5		GRAM domain family protein;(source:Araport11)	Encodes a protein with unknown function that is involved in hormone mediated regulation of seed germination/dormancy.	GRAM domain family protein
AT4G17770	1.26122	2.33452e-10	TPS5	ATTPS5, TPS5	trehalose phosphatase/synthase 5	trehalose phosphatase/synthase 5;(source:Araport11)	Encodes an enzyme putatively involved in trehalose biosynthesis. The protein has a trehalose synthase (TPS)-like domain that may or may not be active as well as a trehalose phosphatase (TPP)-like domain. Phosphorylated TPS5 extracted from Arabidopsis cells binds directly to 14-3-3 isoforms. The mRNA is cell-to-cell mobile.	trehalose phosphatase/synthase 5
AT1G63710	1.25989	0.00174137	CYP86A7	CYP86A7	cytochrome P450, family 86, subfamily A, polypeptide 7	cytochrome P450, family 86, subfamily A, polypeptide 7;(source:Araport11)	Encodes a member of the CYP86A subfamily of cytochrome p450 genes. Expressed at highest level in mature stems and flowers.	cytochrome P450, family 86, subfamily A, polypeptide 7
AT5G28320	1.25799	9.80167e-05	AT5G28320			embryo defective protein;(source:Araport11)
AT5G20320	1.25735	8.6911e-09	DCL4	ATDCL4, DCL4	dicer-like 4	dicer-like 4;(source:Araport11)	Encodes an RNase III-like enzyme that catalyzes processing of trans-acting small interfering RNA precursors in a distinct small RNA biogenesis pathway. The protein is also involved in the production of 21-nt primary siRNAs from both inverted-repeat constructs and endogenous sequences, as well as the RDR6-dependent 21-nt secondary siRNAs involved in long-range cell-to-cell signaling. It binds DRB4…	dicer-like 4
AT1G59960	1.25592	0.000289346	AT1G59960			NAD(P)-linked oxidoreductase superfamily protein;(source:Araport11)		NAD(P)-linked oxidoreductase superfamily protein
AT4G29210	1.25362	2.62444e-09	GGT4	GGT3, GGT4	gamma-glutamyl transpeptidase 4	gamma-glutamyl transpeptidase 4;(source:Araport11)	The gene encodes a gamma-glutamyltransferase (AKA gamma-glutamyl transpeptidase, EC 2.3.2.2) that is located in the vacuole and is most active in roots. The encoded enzyme is involved in the initial degradation of glutathione conjugates in this cell compartment. It is also induced by xenobiotics and contributes to xenobiotics metabolism. Note that conflicting nomenclature exists in the literature…	gamma-glutamyl transpeptidase 4
AT5G24530	1.25332	2.24666e-09	DMR6	AtDMR6, DMR6	DOWNY MILDEW RESISTANT 6	2-oxoglutarate (2OG) and Fe(II)-dependent oxygenase superfamily protein;(source:Araport11)	Encodes a putative 2OG-Fe(II) oxygenase that is defense-associated but required for susceptibility to downy mildew. The mRNA is cell-to-cell mobile.	2-oxoglutarate (2OG) and Fe(II)-dependent oxygenase superfamily protein
AT5G40780	1.25227	3.24364e-07	LHT1	AtLHT1, LHT1	lysine histidine transporter 1	lysine histidine transporter 1;(source:Araport11)	Encodes LHT1 (lysine histidine transporter), a high-affinity transporter for cellular amino acid uptake in both root epidermis and leaf mesophyll.	lysine histidine transporter 1
AT3G51130	1.25171	2.04573e-08	AT3G51130			transmembrane protein;(source:Araport11)
AT1G19330	1.25063	1.00033e-06	AT1G19330	AFR2		histone deacetylase complex subunit;(source:Araport11)	Evening-expressed key component of Sin3-HDAC complex, which bind directly to the CIRCADIAN CLOCK ASSOCIATED 1 (CCA1) and PSEUDO-RESPONSE REGULATOR 9 (PRR9) promoters and catalyze histone 3 (H3) deacetylation at the cognate regions to repress expression, allowing the declining phase of their expression at dusk.
AT5G54140	1.24896	0.00244823	ILL3	ILL3	IAA-leucine-resistant (ILR1)-like 3	IAA-leucine-resistant (ILR1)-like 3;(source:Araport11)	encodes a protein similar to IAA amino acid conjugate hydrolase	IAA-leucine-resistant (ILR1)-like 3
AT3G45640	1.24883	1.155e-10	MPK3	ATMAPK3, ATMPK3, MPK3	mitogen-activated protein kinase 3	mitogen-activated protein kinase 3;(source:Araport11)	Encodes a mitogen-activated kinase whose mRNA levels increase in response to touch, cold, salinity stress and chitin oligomers.Also functions in ovule development. Heterozygous MPK3 mutants in a homozygous MPK6 background are female sterile due to defects in integument development. MPK3 can be dephosphorylated by MKP2 in vitro. The mRNA is cell-to-cell mobile.	mitogen-activated protein kinase 3
AT3G09830	1.24741	5.97315e-08	AT3G09830	PBL39, PCRK1		Protein kinase superfamily protein;(source:Araport11)	Encodes a member of subfamily VIIa of the receptor-like cytoplasmic kinases (RLCKs). It contributes to pattern-triggered immunity in response to P. syringae.	Protein kinase superfamily protein
AT5G49630	1.24581	9.86283e-11	AAP6	AAP6	amino acid permease 6	amino acid permease 6;(source:Araport11)	Is a high affinity amino acid transporter capable of transporting aspartate and tryptophan. May be involved in the amino acid uptake from xylem.	amino acid permease 6
AT4G18880	1.24165	6.72311e-07	HSF A4A	AT-HSFA4A, HSF A4A	heat shock transcription factor A4A	heat shock transcription factor A4A;(source:Araport11)	Encodes a member of Heat Stress Transcription Factor(Hsf) family that is a substrate of the MPK3/MPK6 signaling and regulates stress responses.	heat shock transcription factor A4A
AT1G55673	1.24022	1.7959e-11	AT1G55673			hypothetical protein;(source:Araport11)
AT5G65140	1.23734	2.4497e-05	TPPJ	TPPJ	trehalose-6-phosphate phosphatase J	Haloacid dehalogenase-like hydrolase (HAD) superfamily protein;(source:Araport11)		Haloacid dehalogenase-like hydrolase (HAD) superfamily protein
AT2G46450	1.23713	2.22088e-10	CNGC12	ATCNGC12, CNGC12	cyclic nucleotide-gated channel 12	cyclic nucleotide-gated channel 12;(source:Araport11)	Member of Cyclic nucleotide gated channel family.Positive regulator of resistance against avirulent fungal pathogen.Suppresses the phenotype conferred by cpr22 in a dosage-dependent manner.	cyclic nucleotide-gated channel 12
AT5G48380	1.23592	8.29788e-10	BIR1	BIR1	BAK1-interacting receptor-like kinase 1	BAK1-interacting receptor-like kinase 1;(source:Araport11)	Encodes a BAK1-interacting receptor-like kinase named BIR1. Negatively regulates multiple plant resistance signaling pathways, one of which is the SOBIR1(AT2G31880)-dependent pathway.	BAK1-interacting receptor-like kinase 1
AT1G07040	1.23281	1.19598e-07	AT1G07040			plant/protein;(source:Araport11)
AT5G52810	1.2316	2.04124e-07	AT5G52810	SARD4		NAD(P)-binding Rossmann-fold superfamily protein;(source:Araport11)	SAR-DEFICIENT4 (SARD4) alias ORNITHINE CYCLODEAMINASE/m-CRYSTALLIN (ORNCD1) is involved in the biosynthesis of pipecolic acid. The reductase converts dehydropipecolic acid intermediates generated from L-Lysine by AGD2-LIKE DEFENSE RESPONSE PROTEIN1 (ALD1) to pipecolic acid (PMID:28330936).	NAD(P)-binding Rossmann-fold superfamily protein
AT2G23200	1.23056	5.35417e-10	AT2G23200			Protein kinase superfamily protein;(source:Araport11)		Protein kinase superfamily protein
AT5G18490	1.22965	0.000137533	AT5G18490			vacuolar sorting-associated protein (DUF946);(source:Araport11)		Plant protein of unknown function (DUF946)
AT3G03020	1.22926	4.8399e-05	AT3G03020			hypothetical protein;(source:Araport11)
AT1G45145	1.22875	0.000181802	TRX5	ATH5, ATTRX5, LIV1, TRX-h5, TRX5	thioredoxin H-type 5	thioredoxin H-type 5;(source:Araport11)	encodes a cytosolic thioredoxin that reduces disulfide bridges of target proteins by the reversible formation of a disulfide bridge between two neighboring Cys residues present in the active site. Thioredoxins have been found to regulate a variety of biological reactions in prokaryotic and eukaryotic cells.	thioredoxin H-type 5
AT4G34630	1.22576	5.34952e-09	AT4G34630			prostatic spermine-binding-like protein;(source:Araport11)
AT3G50760	1.22528	3.4584e-06	GATL2	GATL2	galacturonosyltransferase-like 2	galacturonosyltransferase-like 2;(source:Araport11)	Encodes a protein with putative galacturonosyltransferase activity. The mRNA is cell-to-cell mobile.	galacturonosyltransferase-like 2
AT5G57035	1.22002	4.62811e-08	AT5G57035			U-box domain-containing protein kinase family protein;(source:Araport11)		U-box domain-containing protein kinase family protein
AT5G51070	1.21976	2.70164e-10	ERD1	CLPD, ERD1, SAG15	EARLY RESPONSIVE TO DEHYDRATION 1	Clp ATPase;(source:Araport11)	ATP-dependent Clp protease regulatory subunit The mRNA is cell-to-cell mobile.	Clp ATPase
AT3G55880	1.21677	0.000408086	SUE4	SUE4	sulphate utilization efficiency 4	Alpha/beta hydrolase related protein;(source:Araport11)	A gain-of-function mutant of SUE4 exhibited improved low sulphur tolerance.	Alpha/beta hydrolase related protein
AT3G52710	1.21648	2.72189e-06	AT3G52710			hypothetical protein;(source:Araport11)
AT4G02410	1.21568	1.64576e-07	AT4G02410	AtLPK1, LecRK-IV.3, LPK1		Concanavalin A-like lectin protein kinase family protein;(source:Araport11)		Concanavalin A-like lectin protein kinase family protein
AT5G22460	1.21294	0.00223299	AT5G22460			alpha/beta-Hydrolases superfamily protein;(source:Araport11)		alpha/beta-Hydrolases superfamily protein
AT3G18770	1.21225	0.000109985	AT3G18770	ATG13B		Autophagy-related protein 13;(source:Araport11)		Autophagy-related protein 13
AT4G13110	1.21192	0.00063886	AT4G13110			BSD domain-containing protein;(source:Araport11)		BSD domain-containing protein
AT3G05650	1.21139	1.20385e-08	RLP32	AtRLP32, RLP32	receptor like protein 32	receptor like protein 32;(source:Araport11)		receptor like protein 32
AT3G52240	1.21103	1.48899e-08	AT3G52240			transcriptional regulator ATRX;(source:Araport11)
AT1G22930	1.21043	4.13624e-10	AT1G22930			T-complex protein 11;(source:Araport11)		T-complex protein 11
AT2G37260	1.20993	0.000649414	TTG2	ATWRKY44, DSL1, TTG2, WRKY44	TRANSPARENT TESTA GLABRA 2	WRKY family transcription factor family protein;(source:Araport11)	Encodes a protein similar to WRKY transcription factors that is expressed in the seed integument and endosperm. Mutants are defective in proanthocyanidin synthesis and seed mucilate deposition. Seeds are yellow colored. Seed size is also affected; seeds are reduced in size but only when the mutant allele is transmitted through the female parent.Loss of function alleles are associated with a reduc…	WRKY family transcription factor family protein
AT5G28490	1.2089	0.000190983	LSH1	LSH1, OBO2	LIGHT-DEPENDENT SHORT HYPOCOTYLS 1	LIGHT-DEPENDENT SHORT HYPOCOTYLS-like protein (DUF640);(source:Araport11)	Encodes a nuclear protein that mediates light regulation of seedling development in a phytochrome-dependent manner.	Protein of unknown function (DUF640)
AT1G63800	1.20737	1.01198e-08	UBC5	UBC5	ubiquitin-conjugating enzyme 5	ubiquitin-conjugating enzyme 5;(source:Araport11)		ubiquitin-conjugating enzyme 5
AT1G62310	1.20445	3.64879e-09	AT1G62310	JMJ29		transcription factor jumonji (jmjC) domain-containing protein;(source:Araport11)	Encodes a probable H3K9me2 demethylase. Functions in trichome morphogenesis via regulation of GL3.	transcription factor jumonji (jmjC) domain-containing protein
AT2G25850	1.20429	1.0344e-08	PAPS2	PAPS2	poly(A) polymerase 2	poly(A) polymerase 2;(source:Araport11)	Encodes a poly(A) polymerase. Located in the nucleus.	poly(A) polymerase 2
AT1G66940	1.2033	8.73719e-10	AT1G66940			kinase-like protein;(source:Araport11)		protein kinase-related
AT1G63750	1.20237	0.00129887	AT1G63750			Disease resistance protein (TIR-NBS-LRR class) family;(source:Araport11)		Disease resistance protein (TIR-NBS-LRR class) family
AT3G49120	1.2006	2.42706e-10	PRXCB	ATPCB, ATPERX34, AtPRX34, PERX34, PRX34, PRXCB	peroxidase CB	peroxidase CB;(source:Araport11)	Class III peroxidase Perx34. Expressed in roots, leaves and stems. Located in the cell wall. Involved in cell elongation. Expression activated by light. May play a role in generating H2O2 during defense response. The mRNA is cell-to-cell mobile.	peroxidase CB
AT5G53750	1.19997	0.000153053	AT5G53750			CBS domain-containing protein;(source:Araport11)		CBS domain-containing protein
AT4G23260	1.19943	4.96465e-07	CRK18	CRK18	cysteine-rich RLK (RECEPTOR-like protein kinase) 18	cysteine-rich RLK (RECEPTOR-like protein kinase) 18;(source:Araport11)	Encodes a cysteine-rich receptor-like protein kinase.	cysteine-rich RLK (RECEPTOR-like protein kinase) 18
AT4G12020	1.19941	6.10494e-08	WRKY19	ATWRKY19, MAPKKK11, MEKK4, WRKY19		protein kinase family protein;(source:Araport11)	Encodes a member of the A1 subgroup of the MEKK (MAPK/ERK kinase kinase) family. MEKK is another name for Mitogen-Activated Protein Kinase Kinase Kinase (MAPKKK or MAP3K). This subgroup has four members: At4g08500 (MEKK1, also known as ARAKIN, MAP3Kb1, MAPKKK8), At4g08480 (MEKK2, also known as MAP3Kb4, MAPKKK9), At4g08470 (MEKK3, also known as MAP3Kb3, MAPKKK10) and At4g12020 (MEKK4, also known a…	protein kinase family protein
AT4G29700	1.19775	0.000221639	AT4G29700			Alkaline-phosphatase-like family protein;(source:Araport11)		Alkaline-phosphatase-like family protein
AT5G24810	1.19766	7.54388e-10	AT5G24810	ABC1K11		ABC1 family protein;(source:Araport11)		ABC1 family protein
AT2G32150	1.1968	3.27072e-07	AT2G32150			Haloacid dehalogenase-like hydrolase (HAD) superfamily protein;(source:Araport11)		Haloacid dehalogenase-like hydrolase (HAD) superfamily protein
AT5G27520	1.1964	2.80985e-05	PNC2	AtPNC2, PNC2	peroxisomal adenine nucleotide carrier 2	peroxisomal adenine nucleotide carrier 2;(source:Araport11)	encodes a peroxisomal adenine nucleotide transporter, involved in fatty acid beta-oxidation during early stage of postgerminative growth.	peroxisomal adenine nucleotide carrier 2
AT1G18020	1.19635	4.44566e-07	AT1G18020			FMN-linked oxidoreductases superfamily protein;(source:Araport11)		FMN-linked oxidoreductases superfamily protein
AT2G18230	1.19596	1.35078e-08	PPa2	AtPPa2, PPa2	pyrophosphorylase 2	pyrophosphorylase 2;(source:Araport11)	Encodes a protein that might have inorganic pyrophosphatase activity.	pyrophosphorylase 2
AT4G17250	1.19477	1.56388e-05	AT4G17250			transmembrane protein;(source:Araport11)
AT1G17860	1.19382	0.000170891	AT1G17860	AtKTI5		Kunitz family trypsin and protease inhibitor protein;(source:Araport11)	Member of Kunitz trypsin inhibitor (KTI) family involved in plant defense response against spider mites.	Kunitz family trypsin and protease inhibitor protein
AT1G78670	1.19349	5.33662e-09	GGH3	ATGGH3, GGH3	gamma-glutamyl hydrolase 3	gamma-glutamyl hydrolase 3;(source:Araport11)		gamma-glutamyl hydrolase 3
AT1G21130	1.19292	2.625e-10	IGMT4	IGMT4	indole glucosinolate O-methyltransferase 4	O-methyltransferase family protein;(source:Araport11)		O-methyltransferase family protein
AT2G42270	1.19262	3.53115e-09	AT2G42270	BRR2b		U5 small nuclear ribonucleoprotein helicase;(source:Araport11)	Similar to yeast Brr2p DEAD/DExH box ATP-dependent RNA helicase.	U5 small nuclear ribonucleoprotein helicase
AT1G77000	1.19128	3.44455e-05	SKP2B	ATSKP2;2, SKP2B		RNI-like superfamily protein;(source:Araport11)	AtSKP2;2 is a homolog of human SKP2, the human F-box protein that recruits E2F1. Contains an F-box motif at the N-terminal region and a C-terminal Leu-rich repeat domain. Forms part of an E3-ubiquitin-ligase SCF (Skp1, cullin, F-box) complex and recruits phosphorylated AtE2Fc, a transcriptional factor that might play a role in cell division and during the transition from skotomorphogenesis to pho…	RNI-like superfamily protein
AT1G70250	1.19081	7.49436e-07	AT1G70250	LTPG32		receptor serine/threonine kinase;(source:Araport11)	Encodes a Protease inhibitor/seed storage/LTP family protein.	receptor serine/threonine kinase, putative
AT1G52080	1.1903	0.0043337	AR791	AR791		actin binding protein family;(source:Araport11)		actin binding protein family
AT2G39180	1.19006	0.00142913	CCR2	ATCRR2, CCR2	CRINKLY4 related 2	CRINKLY4 related 2;(source:Araport11)		CRINKLY4 related 2
AT2G17840	1.19003	1.72417e-09	ERD7	ERD7	EARLY-RESPONSIVE TO DEHYDRATION 7	Senescence/dehydration-associated protein-like protein;(source:Araport11)	Identified as drought-inducible gene by differential hybridization. Upregulated by high light, drought, cold and salt stress determined by microarray analysis.	Senescence/dehydration-associated protein-related
AT5G07460	1.18574	2.49372e-09	PMSR2	ATMSRA2, PMSR2	peptidemethionine sulfoxide reductase 2	peptidemethionine sulfoxide reductase 2;(source:Araport11)	ubiquitous enzyme that repairs oxidatively damaged proteins. Methionine sulfoxide reductase activity. Mutant lacking reductase activity showed increased protein oxidation, nitration and glycation of specific amino acid residues during darkness.	peptidemethionine sulfoxide reductase 2
AT2G32250	1.18408	1.88302e-05	FRS2	FRS2	FAR1-related sequence 2	FAR1-related sequence 2;(source:Araport11)		FAR1-related sequence 2
AT1G78290	1.18241	4.50293e-05	SNRK2-8	SNRK2-8, SNRK2.8, SRK2C	SNF1-RELATED PROTEIN KINASE 2-8
AT2G15830	1.18238	0.00314426	AT2G15830			hypothetical protein;(source:Araport11)
AT1G03380	1.18223	7.04466e-09	ATG18G	ATATG18G, ATG18G	homolog of yeast autophagy 18 (ATG18) G	yeast autophagy 18 G-like protein;(source:Araport11)		homolog of yeast autophagy 18 (ATG18) G
AT5G46520	1.17937	2.85271e-06	AT5G46520	ACQOS, VICTR		Disease resistance protein (TIR-NBS-LRR class) family;(source:Araport11)	VICTR (VARIATION IN COMPOUND TRIGGERED ROOT growth response) encodes a TIR-NB-LRR (for Toll-Interleukin1 Receptor-nucleotide binding-Leucine-rich repeat) protein. VICTR is necessary for DFPM-induced root growth arrest and inhibition of abscisic acid-induced stomatal closing (DFPM is [5-(3,4-dichlorophenyl)furan-2-yl]-piperidine-1-ylmethanethione)(PMID:21620700). DFPM-mediated root growth arrest i…	Disease resistance protein (TIR-NBS-LRR class) family
AT2G43100	1.17927	8.12719e-10	IPMI2	ATLEUD1, IPMI SSU2, IPMI2	isopropylmalate isomerase 2	isopropylmalate isomerase 2;(source:Araport11)	Small subunit, which together with IPMI SSU2, IPMI SSU3 and IPMI LSU1, is a member of heterodimeric isopropylmalate isomerase (IPMI). Together with IPMI SSU3 participates in the Met chain elongation pathway.	isopropylmalate isomerase 2
AT4G38540	1.17686	2.83193e-05	AT4G38540			FAD/NAD(P)-binding oxidoreductase family protein;(source:Araport11)		FAD/NAD(P)-binding oxidoreductase family protein
AT3G19990	1.17541	7.45017e-07	AT3G19990			E3 ubiquitin-protein ligase;(source:Araport11)
AT3G47570	1.17458	0.0002018	AT3G47570			Leucine-rich repeat protein kinase family protein;(source:Araport11)		Leucine-rich repeat protein kinase family protein
AT1G09960	1.17341	0.00612491	SUT4	ATSUC4, ATSUT4, SUC4, SUT4	sucrose transporter 4	sucrose transporter 4;(source:Araport11)	low affinity (10mM) sucrose transporter in sieve elements (phloem)	sucrose transporter 4
AT4G12430	1.17201	7.1556e-05	TPPF	TPPF	trehalose-6-phosphate phosphatase F	Haloacid dehalogenase-like hydrolase (HAD) superfamily protein;(source:Araport11)		Haloacid dehalogenase-like hydrolase (HAD) superfamily protein
AT1G65250	1.17064	0.00409909	AT1G65250	ZRK14		Protein kinase superfamily protein;(source:Araport11)		Protein kinase superfamily protein
AT2G35760	1.16976	4.57917e-06	AT2G35760	CASPL2B2		Uncharacterized protein family (UPF0497);(source:Araport11)		Uncharacterised protein family (UPF0497)
AT1G49360	1.16967	0.0012649	AT1G49360			F-box family protein;(source:Araport11)		F-box family protein
AT1G25390	1.16915	2.99144e-07	AT1G25390	LRK10L4		Protein kinase superfamily protein;(source:Araport11)		Protein kinase superfamily protein
AT1G20620	1.16778	1.58311e-16	CAT3	ATCAT3, CAT3, ROG1, SEN2	catalase 3	catalase 3;(source:Araport11)	Catalase, catalyzes the breakdown of hydrogen peroxide (H2O2) into water and oxygen. The mRNA is cell-to-cell mobile.	catalase 3
AT1G66880	1.16661	2.02715e-08	AT1G66880			Protein kinase superfamily protein;(source:Araport11)		Protein kinase superfamily protein
AT1G02930	1.16623	3.81849e-09	GSTF6	ATGST1, ATGSTF3, ATGSTF6, ERD11, GST1, GSTF6	glutathione S-transferase 6	glutathione S-transferase 6;(source:Araport11)	Encodes glutathione transferase belonging to the phi class of GSTs. Naming convention according to Wagner et al. (2002).	glutathione S-transferase 6
AT1G54010	1.16563	0.00515662	AT1G54010	GLL23		GDSL-like Lipase/Acylhydrolase superfamily protein;(source:Araport11)	GDSL-motif esterase/acyltransferase/lipase. Enzyme group with broad substrate specificity that may catalyze acyltransfer or hydrolase reactions with lipid and non-lipid substrates.	GDSL-like Lipase/Acylhydrolase superfamily protein
AT1G74300	1.16508	0.00057613	AT1G74300			alpha/beta-Hydrolases superfamily protein;(source:Araport11)		alpha/beta-Hydrolases superfamily protein
AT1G28050	1.16398	1.04139e-07	BBX13	BBX13	B-box domain protein 13	B-box type zinc finger protein with CCT domain-containing protein;(source:Araport11)		B-box type zinc finger protein with CCT domain
AT2G42760	1.16393	0.00545022	AT2G42760			DUF1685 family protein;(source:Araport11)
AT5G64370	1.16356	1.32698e-08	BETA-UP	BETA-UP, PYD3	beta-ureidopropionase	beta-ureidopropionase;(source:Araport11)	PYD3 encodes a beta-ureidopropionase which, when expressed in E. coli, has been shown to convert beta-ureidopropionate into beta-alanine. It localizes to the cytosol and plays an important role in uracil degradation.	beta-ureidopropionase
AT3G60415	1.16278	1.42092e-05	AT3G60415			phosphoglycerate mutase family protein;(source:Araport11)
AT4G28710	1.16209	7.20745e-09	XIH	ATXIH, XIH		Myosin family protein with Dil domain-containing protein;(source:Araport11)	member of Myosin-like proteins The mRNA is cell-to-cell mobile.	Myosin family protein with Dil domain
AT3G14067	1.1619	4.76284e-10	AT3G14067	SASP		Subtilase family protein;(source:Araport11)	Encodes a protein with similarity to serine protease, subtilisin, that is upregulated during senescence and expressed in the arial portions of the plant.Loss of function mutations have increased branch number but normal silique length and seed set and therefore have increased fertility.	Subtilase family protein
AT1G54130	1.16142	1.59148e-09	RSH3	AT-RSH3, ATRSH3, RSH3	RELA/SPOT homolog 3	RELA/SPOT homolog 3;(source:Araport11)	This gene appears to be at least partially redundant with RSH2 (At3g14050). Guanosine tetraphosphate synthesized by RSH2/RSH3 (and CRSH At3g17470) to an unknown extent can repress chloroplast gene expression, and also reduce chloroplast size. Involved in the maintenance of the (p)ppGp level to accustom plastidial gene expression to darkness.	RELA/SPOT homolog 3
AT5G12170	1.15974	7.06991e-07	CLT3	CLT3	CRT (chloroquine-resistance transporter)-like transporter 3
AT4G11920	1.15822	0.00465529	CCS52A2	CCS52A2, FZR1	cell cycle switch protein 52 A2	cell cycle switch protein 52 A2;(source:Araport11)	Encodes a putative activator of the anaphase-promoting complex/cyclosome. Promotes exit from the cell cycle and entry into the endocycle leading to endoreduplication. Mutation of this gene results in abnormal shoot apical meristem development. It likely regulates the development of meristems by indirectly interacting with WUS and CLV3.	cell cycle switch protein 52 A2
AT1G19570	1.15741	2.65222e-10	DHAR1	ATDHAR1, DHAR1, DHAR5	dehydroascorbate reductase	dehydroascorbate reductase;(source:Araport11)	Encodes a member of the dehydroascorbate reductase gene family. Critical for a mutualistic symbiosis between the host Arabidopsis and the root colonizing fungus Piriformospora indica.Encodes about 50-60% of extractable leaf GSH-dependent DHAR activity, but single knockout mutants show unaltered ascorbate and glutathione status in optimal and oxidative stress conditions (PMID:28381499). Acts redun…	dehydroascorbate reductase
AT2G25510	1.15566	2.99909e-11	AT2G25510			transmembrane protein;(source:Araport11)
AT1G13750	1.15555	6.60392e-06	AT1G13750	ATPAP1, PAP1		Purple acid phosphatases superfamily protein;(source:Araport11)	Encodes a purple acid phosphatase whose expression is responsive to both phosphate (Pi) and phosphite (Phi) in roots.	Purple acid phosphatases superfamily protein
AT1G20490	1.15448	0.00268958	AT1G20490			AMP-dependent synthetase and ligase family protein;(source:Araport11)		AMP-dependent synthetase and ligase family protein
AT3G51890	1.1538	0.00020584	AT3G51890	CLC3		Clathrin light chain protein;(source:Araport11)		Clathrin light chain protein
AT3G52180	1.15373	1.06378e-09	SEX4	ATPTPKIS1, ATSEX4, DSP4, SEX4	STARCH-EXCESS 4	dual specificity protein phosphatase (DsPTP1) family protein;(source:Araport11)	Encodes a plant-specific glucan phosphatase that contains a noncatalytic carbohydrate-binding module as well as a dual specificity protein phosphatase domain. SEX4 can dephosphorylate C6- and C3-glucosyl residues on native starch grains and related maltodextrin compounds in vitro. This protein interacts with the plant SnRK AKIN11, binds starch, and is localized in the chloroplast. sex4 mutants ha…	dual specificity protein phosphatase (DsPTP1) family protein
AT1G78700	1.15332	1.80705e-06	BEH4	BEH4	BES1/BZR1 homolog 4	BES1/BZR1 homolog 4;(source:Araport11)		BES1/BZR1 homolog 4
AT5G62560	1.15253	2.59527e-06	AT5G62560	PUB41		RING/U-box superfamily protein with ARM repeat domain-containing protein;(source:Araport11)	Plant U-box type E3 ubiquitin ligase (PUB).	RING/U-box superfamily protein with ARM repeat domain
AT1G45201	1.15249	2.10458e-10	TLL1	ATTLL1, TLL1	triacylglycerol lipase-like 1	triacylglycerol lipase-like 1;(source:Araport11)	Target of AtGRP7 regulation.	triacylglycerol lipase-like 1
AT3G02290	1.15193	8.28542e-06	AT3G02290			RING/U-box superfamily protein;(source:Araport11)		RING/U-box superfamily protein
AT2G17290	1.14964	2.27012e-05	CPK6	ATCDPK3, ATCPK6, CPK6	calcium dependent protein kinase 6	Calcium-dependent protein kinase family protein;(source:Araport11)	Encodes calcium dependent protein kinase 6 (CPK6), a member of the Arabidopsis CDPK gene family. CDPKs contain an intrinsic Ca2+-activation domain with four EF hand Ca2+-binding sites. CDPKs protein kinases have been proposed to function in multiple plant signal transduction pathways downstream of [Ca2+]cyt elevations, thus transducing various physiological responses. CPK6 is expressed in both gu…	Calcium-dependent protein kinase family protein
AT3G53780	1.1487	1.25213e-05	RBL4	ATRBL4, RBL4	RHOMBOID-like protein 4	RHOMBOID-like protein 4;(source:Araport11)		RHOMBOID-like protein 4
AT4G16750	1.14689	3.45421e-06	AT4G16750	ERF39		Integrase-type DNA-binding superfamily protein;(source:Araport11)	encodes a member of the DREB subfamily A-4 of ERF/AP2 transcription factor family. The protein contains one AP2 domain. There are 17 members in this subfamily including TINY.	Integrase-type DNA-binding superfamily protein
AT3G26600	1.14662	1.2237e-07	ARO4	ARO4	armadillo repeat only 4	armadillo repeat only 4;(source:Araport11)	Armadillo repeat protein. One of a family of four in Arabidopsis. Expressed in vegetative tissues, anthers and ovules.	armadillo repeat only 4
AT5G12200	1.14486	1.93913e-08	PYD2	PYD2	pyrimidine 2	pyrimidine 2;(source:Araport11)	Encodes a protein with dihydropyrimidine amidohydrolase activity. It localizes to the secretory system and plays a role in uracil metabolism.	pyrimidine 2
AT2G47800	1.14443	3.52783e-08	ABCC4	ABCC4, ATMRP4, EST3, MRP4	ATP-binding cassette C4	multidrug resistance-associated protein 4;(source:Araport11)	Encodes a plasma membrane localized ATPase transporter involved in multidrug transport. The expression of this gene is upregulated by herbicide safeners such as benoxacor, fluxofenim and fenclorim. The mRNA is cell-to-cell mobile.	multidrug resistance-associated protein 4
AT5G20410	1.14297	0.00014003	MGD2	ATMGD2, MGD2	monogalactosyldiacylglycerol synthase 2	monogalactosyldiacylglycerol synthase 2;(source:Araport11)	Encodes a type B monogalactosyldiacylglycerol (MGDG) synthase. Strongly induced by phosphate deprivation, and in non-photosynthetic tissues. Does not contribute to galactolipid synthesis under Pi-sufficient conditions but does under Pi starvation.	monogalactosyldiacylglycerol synthase 2
AT5G53370	1.14286	4.13756e-09	PMEPCRF	ATPMEPCRF, PMEPCRF	pectin methylesterase PCR fragment F	pectin methylesterase PCR fragment F;(source:Araport11)		pectin methylesterase PCR fragment F
AT5G05090	1.14277	1.86455e-06	AT5G05090			Homeodomain-like superfamily protein;(source:Araport11)		Homeodomain-like superfamily protein
AT1G09070	1.14244	6.99456e-09	SRC2	(AT)SRC2, AtSRC2, SRC2	soybean gene regulated by cold-2	soybean gene regulated by cold-2;(source:Araport11)	SRC2 specifically binds the peptide PIEPPPHH, and moves from ER to a vacuole fraction where it gets internalized. Involved in Protein Storage Vacuole targeting. The mRNA is cell-to-cell mobile.	soybean gene regulated by cold-2
AT1G74210	1.13984	4.17083e-07	GDPD5	AtGDPD5, GDPD5	glycerophosphodiester phosphodiesterase 5	PLC-like phosphodiesterases superfamily protein;(source:Araport11)	Encodes a member of the glycerophosphodiester phosphodiesterase (GDPD) family.	PLC-like phosphodiesterases superfamily protein
AT2G17520	1.13794	1.08661e-07	IRE1A	ATIRE1-2, AtIRE1A, IRE1-2, IRE1A		Endoribonuclease/protein kinase IRE1-like protein;(source:Araport11)	Encodes a endoribonuclease/protein kinase IRE1-like protein that is predicted to form a type I transmembrane protein structure and contain kinase/endoribonuclease domains at their C-terminal halves. The transcript levels for several ER-stress responsive genes, including six protein disulfide isomerases (PDIs), BiP2, and AtbZIP60 are not affected in ire1-2 null mutants. The mRNA is cell-to-cell mo…	Endoribonuclease/protein kinase IRE1-like
AT2G19810	1.13654	1.86078e-07	OZF1	AtOZF1, AtTZF2, OZF1, TZF2	Oxidation-related Zinc Finger 1	CCCH-type zinc finger family protein;(source:Araport11)	Encodes Oxidation-related Zinc Finger 1 (OZF1), a plasma membrane protein involved in oxidative stress.	CCCH-type zinc finger family protein
AT1G08830	1.13594	5.47896e-09	CSD1	AtSOD1, CSD1, SOD1	copper/zinc superoxide dismutase 1	copper/zinc superoxide dismutase 1;(source:Araport11)	Encodes a cytosolic copper/zinc superoxide dismutase CSD1 that can detoxify superoxide radicals. Its expression is affected by miR398-directed mRNA cleavage. Regulated by biotic and abiotic stress. Activation of CSD1 in the cytoplasm involves both a CCS-dependent and -independent pathway.	copper/zinc superoxide dismutase 1
AT1G04990	1.13587	1.35261e-07	AT1G04990			Zinc finger C-x8-C-x5-C-x3-H type family protein;(source:Araport11)		Zinc finger C-x8-C-x5-C-x3-H type family protein
AT1G09970	1.1356	4.74804e-09	LRR XI-23	LRR XI-23, RLK7		Leucine-rich receptor-like protein kinase family protein;(source:Araport11)	RLK7 belongs to a leucine-rich repeat class of receptor-likekinase (LRR-RLKs). It is involved in the control of germination speed and the tolerance to oxidant stress. The mRNA is cell-to-cell mobile.	Leucine-rich receptor-like protein kinase family protein
AT3G09390	1.1341	2.93404e-09	MT2A	ATMT-1, ATMT-K, MT2A	metallothionein 2A	metallothionein 2A;(source:Araport11)	metallothionein, binds to and detoxifies excess copper and other metals, limiting oxidative damage	metallothionein 2A
AT4G25940	1.13366	3.29414e-08	AT4G25940	PICALM2b		ENTH/ANTH/VHS superfamily protein;(source:Araport11)		ENTH/ANTH/VHS superfamily protein
AT1G24020	1.13335	9.98509e-10	MLP423	MLP423	MLP-like protein 423	MLP-like protein 423;(source:Araport11)		MLP-like protein 423
AT1G14660	1.1329	0.00035353	NHX8	ATNHX8, NHX8	Na /H exchanger 8	Na+/H+ exchanger 8;(source:Araport11)	member of putative Na+/H+ antiporter (AtNHX) family. Functions as a plasma membrane Li+/H+ antiporter. Involved in Li+ efflux and detoxification.	Na+/H+ exchanger 8
AT5G63850	1.13219	1.83492e-07	AAP4	AAP4	amino acid permease 4	amino acid permease 4;(source:Araport11)	Amino acid transporter whose expression is downregulated by dehydration.	amino acid permease 4
AT1G24148	1.13127	1.76725e-05	AT1G24148			hypothetical protein;(source:Araport11)
AT1G03400	1.13111	5.94982e-08	AT1G03400			2-oxoglutarate (2OG) and Fe(II)-dependent oxygenase superfamily protein;(source:Araport11)	A single copy gene that encodes a protein with sequence similarity to tomato E8 (ACC oxidase, the last step in ethylene biosynthesis) involved in ethylene synthesis and fruit ripening in tomato. This gene is not induced by ethylene in siliques. The transcript is found in siliques, etiolated seedlings, leaves, stems and flowers.	2-oxoglutarate (2OG) and Fe(II)-dependent oxygenase superfamily protein
AT4G24240	1.13056	0.00397878	WRKY7	ATWRKY7, WRKY7	WRKY DNA-binding protein 7	WRKY DNA-binding protein 7;(source:Araport11)	Encodes a Ca-dependent calmodulin binding protein. Sequence similarity to the WRKY transcription factor gene family.	WRKY DNA-binding protein 7
AT2G23450	1.12871	1.52986e-06	AT2G23450			Protein kinase superfamily protein;(source:Araport11)		Protein kinase superfamily protein
AT5G38990	1.12854	5.25566e-09	AT5G38990	MDS1		Malectin/receptor-like protein kinase family protein;(source:Araport11)	Involved in growth adaptation upon exposure to metal ions. Contributes together with the other MDS genes to the complex network of CrRLK1Ls that positively and negatively affect growth.	Malectin/receptor-like protein kinase family protein
AT1G69270	1.12825	0.00105188	RPK1	AtRPK1, RPK1	receptor-like protein kinase 1	receptor-like protein kinase 1;(source:Araport11)	RPK1 is a leucine-rich receptor-like kinase located in the plasma membrane which is upregulated by abscisic acid, dehydration, high salt, low temperature, but not by other plant hormones. RPK1 knock-out and antisense plants show an ABA-insensitive phenotype. RPK1 plays a role in ABA-controlled cell proliferation and is a regulator of the ABA signal transduction pathway. Overexpression of the LRR …	receptor-like protein kinase 1
AT4G27740	1.1253	7.61498e-06	AT4G27740			Yippee family putative zinc-binding protein;(source:Araport11)		Yippee family putative zinc-binding protein
AT4G34135	1.12449	1.1013e-05	UGT73B2	UGT73B2	UDP-glucosyltransferase 73B2	UDP-glucosyltransferase 73B2;(source:Araport11)	The At4g34135 gene encodes a flavonol 7-O-glucosyltransferase (EC 2.4.1.237) that glucosylates also with a 20 fold lower activity flavonols (kaempferol and quercetin) at the 3-O-position.	UDP-glucosyltransferase 73B2
AT1G03370	1.12346	2.40876e-08	AT1G03370			C2 calcium/lipid-binding and GRAM domain containing protein;(source:Araport11)		C2 calcium/lipid-binding and GRAM domain containing protein
AT2G40110	1.12276	0.00157004	AT2G40110			Yippee family putative zinc-binding protein;(source:Araport11)		Yippee family putative zinc-binding protein
AT1G16060	1.1226	0.00206924	ADAP	ADAP, WRI3	ARIA-interacting double AP2 domain protein	ARIA-interacting double AP2 domain protein;(source:Araport11)	Encodes ADAP, an AP2-domain protein that interacts with ARIA. ADAP is a positive regulator of the ABA response and is also involved in regulating seedling growth.	ARIA-interacting double AP2 domain protein
AT5G63930	1.12174	0.000213291	AT5G63930			Leucine-rich repeat protein kinase family protein;(source:Araport11)		Leucine-rich repeat protein kinase family protein
AT4G16190	1.12081	5.22151e-10	AT4G16190			Papain family cysteine protease;(source:Araport11)		Papain family cysteine protease
AT3G59690	1.11982	0.000641615	IQD13	IQD13	IQ-domain 13	IQ-domain 13;(source:Araport11)	Member of IQ67 (CaM binding) domain containing family.	IQ-domain 13
AT4G21740	1.11982	0.00138945	AT4G21740			transmembrane protein;(source:Araport11)
AT1G08250	1.11908	0.00164497	ADT6	ADT6, AtADT6	arogenate dehydratase 6	arogenate dehydratase 6;(source:Araport11)	Encodes a plastid-localized arogenate dehydratase involved in phenylalanine biosynthesis. Although this enzyme has sequence similarity to prephenate dehydratases, it is 98 times more active with arogenate than prephenate in enzymatic assays.	arogenate dehydratase 6
AT1G77660	1.11907	0.00306031	AT1G77660			Histone H3 K4-specific methyltransferase SET7/9 family protein;(source:Araport11)	Phosphatidylinositol 4-phosphate 5-kinase (PIP5K) enzyme family member.	Histone H3 K4-specific methyltransferase SET7/9 family protein
AT2G41180	1.11892	8.93757e-07	SIB2	SIB2	sigma factor binding protein 2	VQ motif-containing protein;(source:Araport11)		VQ motif-containing protein
AT4G22530	1.11808	0.000896327	AT4G22530			S-adenosyl-L-methionine-dependent methyltransferases superfamily protein;(source:Araport11)		S-adenosyl-L-methionine-dependent methyltransferases superfamily protein
AT1G10050	1.11744	6.46639e-05	AT1G10050			glycosyl hydrolase family 10 protein / carbohydrate-binding domain-containing protein;(source:Araport11)	Encodes a putative glycosyl hydrolase family 10 protein (xylanase).	glycosyl hydrolase family 10 protein / carbohydrate-binding domain-containing protein
AT1G59910	1.11673	8.53286e-06	AT1G59910	FORMIN7		Actin-binding FH2 (formin homology 2) family protein;(source:Araport11)	Member of family of cytoskeletal-interacting proteins which have the ability to stimulate actin nucleation and barbed-end capping through the combined activity of conserved formin-homology 1 (FH1) and formin-homology 2 (FH2) domains.	Actin-binding FH2 (formin homology 2) family protein
AT1G26440	1.11232	2.96889e-06	UPS5	ATUPS5, UPS5	ureide permease 5	ureide permease 5;(source:Araport11)	Encodes a ureide permease, uptake assays in yeast mutants indicated the longer splice variant is a cellular importer for allantoin, uracil and xanthine. Encodes 2 splice variants, UPS5L and UPS5S, which under nonstress conditions may function in allantoin degradation for nutrient recycling, whereas under stress, both genes may be involved in vesicular export allowing allantoin translocation from …	ureide permease 5
AT3G55290	1.11186	0.00017016	AT3G55290	SDRd		NAD(P)-binding Rossmann-fold superfamily protein;(source:Araport11)		NAD(P)-binding Rossmann-fold superfamily protein
AT3G47820	1.10996	2.85401e-05	PUB39	PUB39	PLANT U-BOX 39	PLANT U-BOX 39;(source:Araport11)	Plant U-box type E3 ubiquitin ligase (PUB).	PLANT U-BOX 39
AT4G00500	1.10641	8.75666e-05	AT4G00500			alpha/beta-Hydrolases superfamily protein;(source:Araport11)		alpha/beta-Hydrolases superfamily protein
AT5G24120	1.10522	5.44303e-06	SIGE	ATSIG5, SIG5, SIGE	sigma factor E	sigma factor E;(source:Araport11)	Encodes a specialized sigma factor that functions in regulation of plastid genes and is responsible for the light-dependent transcription at the psbD LRP. Activation of SIG5 is dependent upon blue light and mediated by cryptochromes.	sigma factor E
AT1G54040	1.10383	1.27654e-08	ESP	ESP, ESR, TASTY	epithiospecifier protein	epithiospecifier protein;(source:Araport11)	Epithiospecifier protein, interacts with WRKY53. Involved in pathogen resistance and leaf senescence.	epithiospecifier protein
AT5G08760	1.10352	3.05193e-05	AT5G08760	STMP8		transmembrane protein;(source:Araport11)	Secreted peptide which functions in plant growth and pathogen defense.
AT3G50910	1.10086	1.54128e-06	AT3G50910			netrin receptor DCC;(source:Araport11)
AT1G67940	1.09931	3.40479e-05	ABCI17	ABCI17, ATNAP3, AtSTAR1, NAP3	ATP-binding cassette I17	non-intrinsic ABC protein 3;(source:Araport11)	member of NAP subfamily The mRNA is cell-to-cell mobile.	non-intrinsic ABC protein 3
AT1G51640	1.09906	0.00110251	EXO70G2	ATEXO70G2, EXO70G2	exocyst subunit exo70 family protein G2	exocyst subunit exo70 family protein G2;(source:Araport11)	A member of EXO70 gene family, putative exocyst subunits, conserved in land plants. Arabidopsis thaliana contains 23 putative EXO70 genes, which can be classified into eight clusters on the phylogenetic tree.	exocyst subunit exo70 family protein G2
AT4G25900	1.09871	5.78246e-07	AT4G25900			Galactose mutarotase-like superfamily protein;(source:Araport11)		Galactose mutarotase-like superfamily protein
AT4G19860	1.09754	2.21615e-08	AT4G19860			alpha/beta-Hydrolases superfamily protein;(source:Araport11)	Encodes a cytosolic calcium-independent phospholipase A.	alpha/beta-Hydrolases superfamily protein
AT1G22280	1.09705	1.7079e-07	PAPP2C	PAPP2C	phytochrome-associated protein phosphatase type 2C	phytochrome-associated protein phosphatase type 2C;(source:Araport11)	Encodes a phytochrome-associated protein, PAPP2C (phytochrome-associated protein phosphatase type 2C). PAPP2C interacts in the nucleus with phyA (phytochrome A) and phyB. Functions as a regulator of phytochrome-interacting factor PIF3 by dephosphorylating phytochromes in the nucleus.	phytochrome-associated protein phosphatase type 2C
AT3G49160	1.09698	7.90324e-06	AT3G49160			pyruvate kinase family protein;(source:Araport11)	Expression of the gene is downregulated in the presence of paraquat, an inducer of photoxidative stress.	pyruvate kinase family protein
AT5G64430	1.09662	3.12378e-06	AT5G64430			Octicosapeptide/Phox/Bem1p family protein;(source:Araport11)		Octicosapeptide/Phox/Bem1p family protein
AT5G13320	1.0958	1.51896e-05	PBS3	AtGH3.12, GDG1, GH3.12, PBS3, WIN3	AVRPPHB SUSCEPTIBLE 3	Auxin-responsive GH3 family protein;(source:Araport11)	Encodes an enzyme capable of conjugating amino acids to 4-substituted benzoates. 4-HBA (4-hydroxybenzoic acid) and pABA (4-aminobenzoate) may be targets of the enzyme in Arabidopsis, leading to the production of pABA-Glu, 4HBA-Glu, or other related compounds. This enzyme is involved in disease-resistance signaling. It is required for the accumulation of salicylic acid, activation of defense respo…	Auxin-responsive GH3 family protein
AT1G78895	1.09459	0.00214744	AT1G78895			Reticulon family protein;(source:Araport11)		Reticulon family protein
AT5G27280	1.09271	2.16509e-08	AT5G27280			Zim17-type zinc finger protein;(source:Araport11)		Zim17-type zinc finger protein
AT4G13510	1.09152	1.142e-08	AMT1;1	AMT1;1, ATAMT1, ATAMT1;1	ammonium transporter 1;1	ammonium transporter 1;(source:Araport11)	Encodes a plasma membrane localized ammonium transporter. Contains a cytosolic trans-activation domain essential for ammonium uptake. The mRNA is cell-to-cell mobile.	ammonium transporter 1;1
AT1G62560	1.09146	1.87228e-08	FMO GS-OX3	FMO GS-OX3	flavin-monooxygenase glucosinolate S-oxygenase 3	flavin-monooxygenase glucosinolate S-oxygenase 3;(source:Araport11)	belongs to the flavin-monooxygenase (FMO) family, encodes a glucosinolate S-oxygenase that catalyzes the conversion of methylthioalkyl glucosinolates to methylsulfinylalkyl glucosinolates The mRNA is cell-to-cell mobile.	flavin-monooxygenase glucosinolate S-oxygenase 3
AT1G54160	1.09066	0.00256988	NF-YA5	NF-YA5, NFYA5	nuclear factor Y, subunit A5	nuclear factor Y, subunit A5;(source:Araport11)	Encodes a member of the CCAAT-binding transcription factor (CBF-B/NF-YA) family. Expression is upregulated in response to ABA and drought. This regulation appears to be mediated by MIR169A which is downregulated in response to drought. NFYA5 is a target of MIR169A. Loss of function mutations are hypersensitive to drought.	nuclear factor Y, subunit A5
AT5G05190	1.09019	0.000263417	AT5G05190	EDR4		hypothetical protein (DUF3133);(source:Araport11)		Protein of unknown function (DUF3133)
AT3G28930	1.08966	7.82341e-08	AIG2	AIG2	AVRRPT2-INDUCED GENE 2	AIG2-like (avirulence induced gene) family protein;(source:Araport11)	avrRpt2-induced gene that exhibits RPS2- and avrRpt2-dependent induction early after infection with Pseudomonas syringae pv maculicola strain ES4326 carrying avrRpt2	AIG2-like (avirulence induced gene) family protein
AT5G03630	1.08884	2.3878e-08	ATMDAR2	MDAR2		Pyridine nucleotide-disulfide oxidoreductase family protein;(source:Araport11)		Pyridine nucleotide-disulphide oxidoreductase family protein
AT1G17450	1.08871	5.29705e-06	AT1G17450			B-block binding subunit of TFIIIC;(source:Araport11)		B-block binding subunit of TFIIIC
AT3G05660	1.08804	0.000131629	RLP33	AtRLP33, RLP33	receptor like protein 33	receptor like protein 33;(source:Araport11)		receptor like protein 33
AT1G64780	1.08797	3.66811e-06	AMT1;2	AMT1;2, ATAMT1;2	ammonium transporter 1;2	ammonium transporter 1;(source:Araport11)	encodes an ammonium transporter protein believed to act as a high affinity transporter. It is expressed in the root, primarily in endodermal and cortical cells, and contributes to ammonium uptake in the root.	ammonium transporter 1;2
AT3G58990	1.08763	1.6363e-08	IPMI1	IPMI SSU3, IPMI1	isopropylmalate isomerase 1	isopropylmalate isomerase 1;(source:Araport11)	Small subunit, which together with IPMI SSU1, IPMISSU2 and IPMI LSU1, is a member of heterodimeric isopropylmalate isomerase (IPMI). Together with IPMI SSU3 participates in the Met chain elongation pathway.	isopropylmalate isomerase 1
AT5G46760	1.08598	2.3127e-08	MYC3	MYC3		Basic helix-loop-helix (bHLH) DNA-binding family protein;(source:Araport11)	MYC3 is a JAZ-interacting transcription factor that act together with MYC2 and MYC4 to activate JA-responses. The mRNA is cell-to-cell mobile.	Basic helix-loop-helix (bHLH) DNA-binding family protein
AT5G49900	1.08463	3.16623e-05	AT5G49900			Beta-glucosidase, GBA2 type family protein;(source:Araport11)		Beta-glucosidase, GBA2 type family protein
AT4G39950	1.08071	4.11322e-08	CYP79B2	CYP79B2	cytochrome P450, family 79, subfamily B, polypeptide 2	cytochrome P450, family 79, subfamily B, polypeptide 2;(source:Araport11)	Belongs to cytochrome P450 and is involved in tryptophan metabolism. Converts Trp to indo-3-acetaldoxime (IAOx), a precursor to IAA and indole glucosinolates. The mRNA is cell-to-cell mobile.	cytochrome P450, family 79, subfamily B, polypeptide 2
AT2G47880	1.08041	4.73286e-08	AT2G47880	CEPD2, ROXY9		Glutaredoxin family protein;(source:Araport11)	Encodes a member of the CC-type glutaredoxin (ROXY) family. CEPD2 is a non secreted polypeptide that is highly similar to CEPD1 which is another member of a novel family related to glutaredoxins. It is induced by nitrogen starvation. It acts downstream of the CEP1 peptide in systemic N-demand signalling .The RNA is expressed in the phloem of cotelydon and leaf vasculature but the peptide is graft…	Glutaredoxin family protein
AT1G22070	1.0786	4.57761e-08	TGA3	TGA3	TGA1A-related gene 3	transcription factor TGA3;(source:Araport11)	Encodes a transcription factor. Like other TGAla-related factors, TGA3 has a highly conserved bZIP region and exhibits similar DNA-binding properties.	TGA1A-related gene 3
AT3G18690	1.07508	0.00658248	MKS1	MKS1	MAP kinase substrate 1	MAP kinase substrate 1;(source:Araport11)	Encodes a nuclear-localized member of a plant specific gene family involved in mediating responses to pathogens. Interacts with WRKY transcriptional regulators.	MAP kinase substrate 1
AT3G17810	1.07307	5.67041e-08	PYD1	PYD1	pyrimidine 1	pyrimidine 1;(source:Araport11)	Encodes a protein predicted to have dihydropyrimidine dehydrogenase activity. Its activity has not been demonstrated in vivo, but, it is required for efficient uracil catabolism in Arabidopsis. It localizes to the plastid.	pyrimidine 1
AT4G01700	1.07067	3.48291e-06	AT4G01700			Chitinase family protein;(source:Araport11)		Chitinase family protein
AT5G11610	1.07028	0.000404398	AT5G11610			Exostosin family protein;(source:Araport11)		Exostosin family protein
AT4G01870	1.06949	0.00115857	AT4G01870			tolB protein-like protein;(source:Araport11)		tolB protein-related
AT1G15230	1.06923	5.46663e-06	AT1G15230			hypothetical protein;(source:Araport11)
AT1G27770	1.06683	1.17916e-07	ACA1	ACA1, PEA1	autoinhibited Ca2 -ATPase 1	autoinhibited Ca2+-ATPase 1;(source:Araport11)	Encodes a chloroplast envelope Ca2+-ATPase with an N-terminal autoinhibitor.	autoinhibited Ca2+-ATPase 1
AT2G23770	1.06668	0.000152561	LYK4	AtLYK4, LYK4	LysM-containing receptor-like kinase 4	protein kinase family protein / peptidoglycan-binding LysM domain-containing protein;(source:Araport11)	Encodes a putative LysM-containing receptor-like kinase LYK4. Shares overlapping function with LYK5 in mediating chitin-triggered immune responses. Based on protein sequence alignment analysis, it was determined as a pseudo kinase due to a lack of the ATP-binding P-loop in the kinase domain.	protein kinase family protein / peptidoglycan-binding LysM domain-containing protein
AT1G16670	1.06494	0.000122878	AT1G16670	CRPK1		Protein kinase superfamily protein;(source:Araport11)	Encodes a cold-activated plasma membrane protein cold-responsive protein kinase that phosphorylates 14-3-3 proteins. The phosphorylated 14-3-3 proteins shuttle from the cytosol to the nucleus, where they interact with and destabilize the key cold-responsive C-repeat-binding factor (CBF) proteins, modulate CBF stability and the response to cold stress.	Protein kinase superfamily protein
AT1G28380	1.06288	1.30122e-07	NSL1	NSL1	necrotic spotted lesions 1	MAC/Perforin domain-containing protein;(source:Araport11)	This gene is predicted to encode a protein involved in negatively regulating salicylic acid-related defense responses and cell death programs. nsl1 mutants develop necrotic lesions spontaneously and show other features of a defense response, such as higher levels of SA and disease resistance-related transcripts, in the absence of a biotic stimulus. The NSL1 protein is predicted to have a MACPF do…	MAC/Perforin domain-containing protein
AT3G12560	1.06233	1.88948e-07	TRFL9	ATTBP2, TRFL9	TRF-like 9	TRF-like 9;(source:Araport11)	Encodes a telomeric DNA-binding protein.	TRF-like 9
AT3G17700	1.06218	5.65162e-07	CNBT1	ATCNGC20, CNBT1, CNGC20	cyclic nucleotide-binding transporter 1	cyclic nucleotide-binding transporter 1;(source:Araport11)	cyclic nucleotide-binding transporter 1, member of a family of cyclic nucleotide gated channels. The mRNA is cell-to-cell mobile.	cyclic nucleotide-binding transporter 1
AT5G08660	1.06094	8.07123e-07	AT5G08660	PSI3		D-lactate dehydrogenase (DUF668);(source:Araport11)		Protein of unknown function (DUF668)
AT1G18270	1.05992	1.76861e-07	AT1G18270			ketose-bisphosphate aldolase class-II family protein;(source:Araport11)		ketose-bisphosphate aldolase class-II family protein
AT3G25400	1.05929	0.00489025	AT3G25400			dCTP pyrophosphatase-like protein;(source:Araport11)
AT5G55860	1.05924	4.24667e-05	AT5G55860	TREPH1		weak chloroplast movement under blue light protein (DUF827);(source:Araport11)	WEB1/PMI2 related protein involved in mecahnotransduction.TREPH1 is phosphorylated at position S625 in response to touch, and this is required for mechanosensitive growth response.	Plant protein of unknown function (DUF827)
AT5G23110	1.05798	9.9393e-08	AT5G23110			Zinc finger, C3HC4 type (RING finger) family protein;(source:Araport11)		Zinc finger, C3HC4 type (RING finger) family protein
AT1G17990	1.05733	1.85603e-06	AT1G17990			FMN-linked oxidoreductases superfamily protein;(source:Araport11)		FMN-linked oxidoreductases superfamily protein
AT5G49570	1.05695	2.73898e-07	PNG1	AtPNG1, PNG1	peptide-N-glycanase 1	peptide-N-glycanase 1;(source:Araport11)	Encodes a protein that has peptide:N-glycanase activity in enzymatic assay in heterologous systems (although the activity was not detected in wild-type plants).	peptide-N-glycanase 1
AT3G12740	1.05519	1.62794e-07	ALIS1	ALIS1	ALA-interacting subunit 1	ALA-interacting subunit 1;(source:Araport11)	Physically interacts with ALA3, and is required for the phospholipid translocase activity of ALA3. The mRNA is cell-to-cell mobile.	ALA-interacting subunit 1
AT1G07230	1.05496	2.02408e-07	NPC1	NPC1	non-specific phospholipase C1	non-specific phospholipase C1;(source:Araport11)		non-specific phospholipase C1
AT2G01980	1.05459	1.148e-05	SOS1	ATNHX7, ATSOS1, SOS1	SALT OVERLY SENSITIVE 1	sodium proton exchanger, putative (NHX7) (SOS1);(source:Araport11)	Encodes a plasma membrane-localized Na+/H+ antiporter SOS1. Functions in the extrusion of toxic Na+ from cells and is essential for plant salt tolerance. Has 12 predicted transmembrane domains in the N-terminal region and a long cytoplasmic tail of approx. 700 aa at the C-terminal side. SOS1 interacts through its predicted cytoplasmic tail with RCD1, a regulator of oxidative-stress responses, sug…	sodium proton exchanger, putative (NHX7) (SOS1)
AT4G23010	1.05309	4.0731e-07	UTR2	ATUTR2, UTR2	UDP-galactose transporter 2	UDP-galactose transporter 2;(source:Araport11)		UDP-galactose transporter 2
AT3G10360	1.05267	9.57801e-08	PUM4	APUM4, PUM4	pumilio 4	pumilio 4;(source:Araport11)	Encodes a member of the Arabidopsis Pumilio (APUM) proteins containing PUF domain (eight repeats of approximately 36 amino acids each). PUF proteins regulate both mRNA stability and translation through sequence-specific binding to the 3' UTR of target mRNA transcripts.	pumilio 4
AT5G59700	1.05264	0.00102298	AT5G59700			Protein kinase superfamily protein;(source:Araport11)		Protein kinase superfamily protein
AT4G14220	1.05235	3.30368e-06	RHF1A	RHF1A	RING-H2 group F1A	RING-H2 group F1A;(source:Araport11)	encodes a RING-type E3 ubiquitin ligase implicated in gametogenesis. RHF1a can interact with the cell cycle inhibitor ICK4/KRP6 in vitro. It apppears to target ICK4KRP6 for degradation following meiosis in order to allow the mitoses associated with megagametogenesis and microgametogenesis to occur. RHF1a is expressed in the carpels throughout floral development. It is expressed in various tissues…	RING-H2 group F1A
AT1G55590	1.05187	1.21656e-05	AT1G55590			RNI-like superfamily protein;(source:Araport11)		RNI-like superfamily protein
AT2G19710	1.05073	0.000171328	AT2G19710	ISTL5		Regulator of Vps4 activity in the MVB pathway protein;(source:Araport11)		Regulator of Vps4 activity in the MVB pathway protein
AT4G36500	1.05066	4.22354e-07	AT4G36500			hypothetical protein;(source:Araport11)
AT5G05760	1.05042	0.00134647	SYP31	ATSED5, ATSYP31, SED5, SYP31	syntaxin of plants 31	syntaxin of plants 31;(source:Araport11)	A SNARE protein (ortholog of syntaxin 5), a membrane fusion machine component involved in cytokinesis	syntaxin of plants 31
AT3G23560	1.05037	2.0148e-06	ALF5	ALF5	ABERRANT LATERAL ROOT FORMATION 5	MATE efflux family protein;(source:Araport11)	Member of the multidrug and toxic compound extrusion (MATE) family, protects roots from inhibitory compounds.	MATE efflux family protein
AT1G74440	1.05009	0.000551962	AT1G74440			ER membrane protein, putative (DUF962);(source:Araport11)		Protein of unknown function (DUF962)
AT2G06050	1.05006	8.30864e-08	OPR3	AtOPR3, DDE1, OPR3	oxophytodienoate-reductase 3	oxophytodienoate-reductase 3;(source:Araport11)	Encodes a 12-oxophytodienoate reductase that is required for jasmonate biosynthesis. Mutants are male sterile and defective in pollen dehiscence. Shows activity towards 2,4,6-trinitrotoluene. CFA-Ile, CFA-Leu, CFA-Val, CFA-Met and CFA-Ala can restore the fertility of opr3 plants by inducing filament elongation and anther dehiscence.	oxophytodienoate-reductase 3
AT4G11130	1.04983	0.00296391	RDR2	AtRDR2, RDR2, SMD1	RNA-dependent RNA polymerase 2	RNA-dependent RNA polymerase 2;(source:Araport11)	Encodes RNA-dependent RNA polymerase that is required for endogenous siRNA (but not miRNA) formation. Nomenclature according to Xie, et al. (2004).	RNA-dependent RNA polymerase 2
AT4G11850	1.04851	3.09919e-07	PLDGAMMA1	MEE54, PLDGAMMA1	phospholipase D gamma 1	phospholipase D gamma 1;(source:Araport11)	Encodes a phospholipase D (gamma) that is involved in aluminum tolerance and plays a role in membrane lipid modulation under Al stress.	phospholipase D gamma 1
AT2G02390	1.04822	3.97574e-06	GSTZ1	ATGSTZ1, AtMAAI, GST18, GSTZ1, MAAI	glutathione S-transferase zeta 1	glutathione S-transferase zeta 1;(source:Araport11)	Encodes glutathione transferase belonging to the zeta class of GSTs. Naming convention according to Wagner et al. (2002). The protein undergoes spontaneous thiolation following treatment with the oxidant tert-butylhydroperoxide. It functions in vitro as a maleylacetoacetate isomerase and is likely to be involved in tyrosine catabolism.	glutathione S-transferase zeta 1
AT2G42330	1.04755	5.39171e-05	AT2G42330	TMK4		GC-rich sequence DNA-binding factor-like protein with Tuftelin interacting domain-containing protein;(source:Araport11)	Transmembrane kinase involved in auxin signaling. Phosphorylates T101 of TAA1 to inactive the transaminase and block auxin biosynthesis.	GC-rich sequence DNA-binding factor-like protein with Tuftelin interacting domain
AT5G60280	1.04738	0.00264696	AT5G60280	LecRK-I.8		Concanavalin A-like lectin protein kinase family protein;(source:Araport11)	Plasma membrane localized receptor kinase. Binds NAD+ and induces expression of disease resistance genes.	Concanavalin A-like lectin protein kinase family protein
AT3G63210	1.04665	4.38524e-06	AT3G63210	MARD1		mediator of aba-regulated dormancy protein (DUF581);(source:Araport11)	encodes a novel zinc-finger protein with a proline-rich N-terminus, identical to senescence-associated protein SAG102	Protein of unknown function (DUF581)
AT4G15210	1.04645	4.70388e-08	BAM5	AT-BETA-AMY, ATBETA-AMY, BAM5, BMY1, RAM1	beta-amylase 5	beta-amylase 5;(source:Araport11)	cytosolic beta-amylase expressed in rosette leaves and inducible by sugar. RAM1 mutants have reduced beta amylase in leaves and stems.	beta-amylase 5
AT5G46260	1.04626	0.00436501	AT5G46260			disease resistance protein (TIR-NBS-LRR class) family;(source:Araport11)		disease resistance protein (TIR-NBS-LRR class) family
AT5G65750	1.0451	1.67772e-07	AT5G65750			2-oxoglutarate dehydrogenase, E1 component;(source:Araport11)		2-oxoglutarate dehydrogenase, E1 component
AT5G43950	1.04464	0.000269636	AT5G43950			vacuolar protein sorting-associated protein (DUF946);(source:Araport11)		Plant protein of unknown function (DUF946)
AT3G23640	1.04204	1.65056e-07	HGL1	HGL1	heteroglycan glucosidase 1	heteroglycan glucosidase 1;(source:Araport11)		heteroglycan glucosidase 1
AT1G06830	1.04185	0.0013102	AT1G06830	CEPD1, ROXY6		Glutaredoxin family protein;(source:Araport11)	Encodes a member of the CC-type glutaredoxin (ROXY) family that has been shown to interact with the transcription factor TGA2. CEPD1 is a non secreted polypeptide that is highly similar to CEPD2 which is another member of a novel family related to glutaredoxins. It is induced by nitrogen starvation. It acts downstream of the CEP1 peptide in systemic N-demand signalling .The RNA is expressed in th…	Glutaredoxin family protein
AT1G65800	1.0399	7.82063e-08	RK2	ARK2, AtARK2, RK2	receptor kinase 2	receptor kinase 2;(source:Araport11)	Encodes a putative receptor-like serine/threonine protein kinases that is similar to brassica self-incompatibility (S) locus. expressed in specifically in cotyledons, leaves, and sepals, in correlation with the maturation of these structures. Together with AtPUB9, it is required for auxin-mediated lateral root development under phosphate-starved conditions. The mRNA is cell-to-cell mobile.	receptor kinase 2
AT1G29240	1.03945	0.000439195	AT1G29240			transcription initiation factor TFIID subunit, putative (DUF688);(source:Araport11)		Protein of unknown function (DUF688)
AT5G20480	1.0394	8.96389e-06	EFR	EFR	EF-TU receptor	EF-TU receptor;(source:Araport11)	Encodes a predicted leucine-rich repeat receptor kinase (LRR-RLK). Functions as the receptor for bacterial PAMP (pathogen associated molecular patterns) EF-Tu.	EF-TU receptor
AT4G15200	1.03902	0.000424739	FH3	AFH3, FH3	formin 3	formin 3;(source:Araport11)	Actin nucleation factor that directs the formation of actin cables in pollen tubes. Involved in cytoplasmic streaming and polarized growth in pollen tubes.	formin 3
AT5G62630	1.03838	5.91297e-07	HIPL2	HIPL2	hipl2 protein precursor	hipl2 protein precursor;(source:Araport11)		hipl2 protein precursor
AT1G52780	1.03808	1.66059e-07	AT1G52780			PII, uridylyltransferase (DUF2921);(source:Araport11)		Protein of unknown function (DUF2921)
AT4G29110	1.03768	0.00174473	AT4G29110			cotton fiber protein;(source:Araport11)
AT3G52060	1.03744	1.35815e-07	AT3G52060	AtGnTL, GnTL		core-2/I-branching beta-1,6-N-acetylglucosaminyltransferase family protein;(source:Araport11)	Encodes a plasmodesmal glycosyltransferase-like protein. Mutation results in defects in seed germination and delayed plant growth.	Core-2/I-branching beta-1,6-N-acetylglucosaminyltransferase family protein
AT1G80900	1.0365	0.00222253	MGT1	ATMGT1, MGT1, MRS2-10	magnesium transporter 1	magnesium transporter 1;(source:Araport11)	Transmembrane magnesium transporter. One of nine family members.	magnesium transporter 1
AT3G10570	1.03644	4.31787e-05	CYP77A6	CYP77A6	cytochrome P450, family 77, subfamily A, polypeptide 6	cytochrome P450, family 77, subfamily A, polypeptide 6;(source:Araport11)	member of CYP77A	cytochrome P450, family 77, subfamily A, polypeptide 6
AT1G11700	1.03489	0.00535779	AT1G11700			senescence regulator (Protein of unknown function, DUF584);(source:Araport11)		Protein of unknown function, DUF584
AT4G37560	1.03435	6.0911e-07	AT4G37560	IAMH2		Acetamidase/Formamidase family protein;(source:Araport11)	Indole-3-acetamide (IAM) hydrolase gene required for the auxin effects of IAM.	Acetamidase/Formamidase family protein
AT1G45191	1.03427	1.20647e-06	BGLU1	BGLU1	beta glucosidase 1	Glycosyl hydrolase superfamily protein;(source:Araport11)	beta-glucosidase related protein, similar to beta-glucosidase GI:3820531 from (Pinus contorta); contains Pfam profile: PF00232 Glycosyl hydrolase family 1	Glycosyl hydrolase superfamily protein
AT5G14200	1.03421	2.27144e-08	IMD1	ATIMD1, IMD1	isopropylmalate dehydrogenase 1	isopropylmalate dehydrogenase 1;(source:Araport11)	The AtIMD1 is one out of 3 genes encoding the enzyme 3-isopropylmalate dehydrogenase involved in leucine biosynthesis in Arabidopsis. Its subcellular location has been targeted to plastids. Encodes methylthioalkylmalate dehydrogenase. Involved in glucosinolate biosynthesis, in methionine chain elongation. The mRNA is cell-to-cell mobile.	isopropylmalate dehydrogenase 1
AT1G31580	1.03352	3.82666e-10	ECS1	CXC750, ECS1		ECS1;(source:Araport11)	Encodes cell wall protein. ECS1 is not a Xcc750 resistance gene, but the genetic data indicate that ECS1 is linked to a locus influencing resistance to Xcc750. The mRNA is cell-to-cell mobile.	ECS1
AT1G11050	1.03244	0.000527107	AT1G11050			Protein kinase superfamily protein;(source:Araport11)		Protein kinase superfamily protein
AT2G40130	1.03197	3.37019e-07	AT2G40130	SMXL8		Double Clp-N motif-containing P-loop nucleoside triphosphate hydrolases superfamily protein;(source:Araport11)	Encodes a member of an eight-gene family (SMAX1 and SMAX1-like) that has weak similarity to AtHSP101, a ClpB chaperonin required for thermotolerance.	Double Clp-N motif-containing P-loop nucleoside triphosphate hydrolases superfamily protein
AT4G33300	1.03187	1.01394e-07	ADR1-L1	ADR1-L1	ADR1-like 1	ADR1-like 1;(source:Araport11)	Encodes a member of the ADR1 family nucleotide-binding leucine-rich repeat (NB-LRR) immune receptors.	ADR1-like 1
AT3G11040	1.03106	0.00402523	ENGase85B	AtENGase85B, ENGase85B	Endo-beta-N-acetyglucosaminidase 85B	Glycosyl hydrolase family 85;(source:Araport11)	Encodes a cytosolic beta-endo-N-acetyglucosaminidase (ENGase). ENGases N-glycans cleave the O-glycosidic linkage between the two GlcNAc residues of the N-glycan core structure and thus generate a protein with a single GlcNAc attached to asparagine.	Glycosyl hydrolase family 85
AT4G02640	1.03075	3.58298e-07	BZO2H1	ATBZIP10, BZO2H1		bZIP transcription factor family protein;(source:Araport11)	Encodes a basic leucine zipper (bZIP) transcription factor AtbZIP10. AtbZIP10 shuttles between the nucleus and the cytoplasm. It binds consensus G- and C-box DNA sequences. AtbZIP10 acts antagonistically with LSD1 in both pathogen-induced hypersensitive response and basal defense responses.	bZIP transcription factor family protein
AT1G16710	1.03053	2.57696e-07	HAC12	HAC12	histone acetyltransferase of the CBP family 12	histone acetyltransferase of the CBP family 12;(source:Araport11)	Encodes an enzyme with histone acetyltransferase activity that can use both H3 and H4 histones as substrates. No single prior lysine acetylation is sufficient to block HAC12 acetylation of the H3 or H4 peptides, suggesting that HAC12 can acetylate any of several lysines present in the peptides.	histone acetyltransferase of the CBP family 12
AT5G58120	1.03001	0.00361112	AT5G58120	DM10		Disease resistance protein (TIR-NBS-LRR class) family;(source:Araport11)	DM10 is a singleton TIR-NLR, and causal QTL responsible for severe hybrid necrosis.	Disease resistance protein (TIR-NBS-LRR class) family
AT4G31860	1.02932	1.19952e-06	AT4G31860			Protein phosphatase 2C family protein;(source:Araport11)		Protein phosphatase 2C family protein
AT1G72416	1.02927	4.09363e-06	AT1G72416			Chaperone DnaJ-domain superfamily protein;(source:Araport11)		Chaperone DnaJ-domain superfamily protein
AT4G39940	1.02915	7.51011e-08	AKN2	AKN2, APK2	APS-kinase 2	APS-kinase 2;(source:Araport11)	adenosine-5'-phosphosulfate-kinase (akn2) mRNA, complete The mRNA is cell-to-cell mobile.	APS-kinase 2
AT3G13330	1.02811	9.8448e-08	PA200	PA200	proteasome activating protein 200	proteasome activating protein 200;(source:Araport11)	Encodes a protein that interacts with the 26S proteasome. Mutants are phenotypically indistinguishable from wild type plants under a variety of growth conditions. Protein levels increase upon exposure of seedlings to MG132, a specific, potent, reversible, and cell-permeable proteasome inhibitor.	proteasome activating protein 200
AT4G13920	1.02645	0.000884266	RLP50	AtRLP50, RLP50	receptor like protein 50	receptor like protein 50;(source:Araport11)		receptor like protein 50
AT2G31230	1.0253	9.65753e-05	ERF15	ATERF15, ERF15	ethylene-responsive element binding factor 15	ethylene-responsive element binding factor 15;(source:Araport11)	encodes a member of the ERF (ethylene response factor) subfamily B-3 of ERF/AP2 transcription factor family. The protein contains one AP2 domain. There are 18 members in this subfamily including ATERF-1, ATERF-2, AND ATERF-5.	ethylene-responsive element binding factor 15
AT2G36380	1.02417	2.24599e-07	ABCG34	ABCG34, AtABCG34, ATPDR6, PDR6	ATP-binding cassette G34	pleiotropic drug resistance 6;(source:Araport11)		pleiotropic drug resistance 6
AT1G69730	1.02342	2.84358e-07	AT1G69730			Wall-associated kinase family protein;(source:Araport11)		Wall-associated kinase family protein
AT4G24970	1.02339	4.64285e-05	AT4G24970	AtMORC7		Histidine kinase-, DNA gyrase B-, and HSP90-like ATPase family protein;(source:Araport11)	MORC7 is a member of a family of GHKL ATPases. It is localized in the nuceloplasm and adjacent to chromocenters. Along with MORC4, it appears to repress the expression of genes involved in defense against pathogens.	Histidine kinase-, DNA gyrase B-, and HSP90-like ATPase family protein
AT4G23270	1.02304	3.96028e-07	CRK19	CRK19	cysteine-rich RLK (RECEPTOR-like protein kinase) 19	cysteine-rich RLK (RECEPTOR-like protein kinase) 19;(source:Araport11)	Encodes a cysteine-rich receptor-like protein kinase. The mRNA is cell-to-cell mobile.	cysteine-rich RLK (RECEPTOR-like protein kinase) 19
AT1G52000	1.02148	1.17298e-06	AT1G52000			Mannose-binding lectin superfamily protein;(source:Araport11)		Mannose-binding lectin superfamily protein
AT1G56460	1.02073	2.41197e-06	AT1G56460			HIT zinc finger and PAPA-1-like domain-containing protein;(source:Araport11)		HIT zinc finger ;PAPA-1-like conserved region
AT2G17710	1.0187	0.000828088	AT2G17710			Big1;(source:Araport11)
AT4G33780	1.01828	2.65265e-05	AT4G33780			ATP phosphoribosyltransferase regulatory subunit;(source:Araport11)
AT5G01990	1.01814	4.58334e-05	AT5G01990	PILS6		Auxin efflux carrier family protein;(source:Araport11)		Auxin efflux carrier family protein
AT2G33850	1.01786	1.15209e-07	AT2G33850	E6L1		E6-like protein;(source:Araport11)	Stigmatic factor that plays a role during the early post-pollination stages.
AT1G79840	1.01782	4.8625e-06	GL2	GL2	GLABRA 2	HD-ZIP IV family of homeobox-leucine zipper protein with lipid-binding START domain-containing protein;(source:Araport11)	Glabra 2, a homeodomain protein affects epidermal cell identity including trichomes, root hairs, and seed coat. It also down-regulates seed oil content. Expressed in atrichoblasts and required to suppress root hair development. Also expressed abundantly during early seed development. Directly regulated by WER.	HD-ZIP IV family of homeobox-leucine zipper protein with lipid-binding START domain
AT5G65683	1.01548	1.09878e-05	WAVH2	WAVH2	WAV3 homolog 2	Zinc finger (C3HC4-type RING finger) family protein;(source:Araport11)		Zinc finger (C3HC4-type RING finger) family protein
AT2G25590	1.01364	0.000206439	AT2G25590			Plant Tudor-like protein;(source:Araport11)		Plant Tudor-like protein
AT1G34750	1.01312	1.82907e-05	AT1G34750	CIPP1		Protein phosphatase 2C family protein;(source:Araport11)		Protein phosphatase 2C family protein
AT1G51760	1.01047	1.22864e-06	IAR3	IAR3, JR3	IAA-ALANINE RESISTANT 3	peptidase M20/M25/M40 family protein;(source:Araport11)	encodes a member of the six Arabidopsis IAA-amino acid conjugate hydrolase subfamily and conjugates and conjugates IAA-Ala in vitro. Gene is expressed most strongly in roots, stems, and flowers. The mRNA is cell-to-cell mobile.	peptidase M20/M25/M40 family protein
AT1G73080	1.0092	1.25929e-06	PEPR1	ATPEPR1, PEPR1	PEP1 receptor 1	PEP1 receptor 1;(source:Araport11)	Encodes a leucine-rich repeat receptor kinase. Functions as a receptor for AtPep1 to amplify innate immunity response to pathogen attacks. The mRNA is cell-to-cell mobile.	PEP1 receptor 1
AT1G12550	1.00848	0.00115834	HPR3	HPPR3, HPR3	hydroxypyruvate reductase 3	D-isomer specific 2-hydroxyacid dehydrogenase family protein;(source:Araport11)	Encodes a hydroxypyruvate reductase that reduces HP to glycerate and shows even more activity with glyoxylate, a more upstream intermediate of the photorespiratory cycle. It is likely targeted to the chloroplast where it could provide a compensatory bypass for the reduction of HP and glyoxylate within this compartment. Together with HPPR2 and TAT1 involved in the biosynthesis of pHPL from tyrosin…	D-isomer specific 2-hydroxyacid dehydrogenase family protein
AT5G11670	1.00612	5.30791e-08	NADP-ME2	ATNADP-ME2, NADP-ME2	NADP-malic enzyme 2	NADP-malic enzyme 2;(source:Araport11)	The malic enzyme (EC 1.1.1.40) encoded by AtNADP-ME2 is presumably a cytosolic enzyme involved in malate metabolism and possibly assisting the oxidative pentose phosphate pathway. AtNADP-ME2 counts for the major part of NADP-ME activity in mature tissues of Arabidopsis.	NADP-malic enzyme 2
AT4G21960	1.00608	6.28818e-11	PRXR1	PRXR1		Peroxidase superfamily protein;(source:Araport11)	Encodes AT4g21960 (AT4g21960/T8O5_170). The mRNA is cell-to-cell mobile.	Peroxidase superfamily protein
AT5G03140	1.002	2.61584e-06	AT5G03140	LecRK-VIII.2		Concanavalin A-like lectin protein kinase family protein;(source:Araport11)		Concanavalin A-like lectin protein kinase family protein
AT1G78270	1.00187	7.64488e-06	UGT85A4	AtUGT85A4, UGT85A4	UDP-glucosyl transferase 85A4	UDP-glucosyl transferase 85A4;(source:Araport11)		UDP-glucosyl transferase 85A4
AT2G15080	1.00176	0.00027742	RLP19	AtRLP19, RLP19	receptor like protein 19	receptor like protein 19;(source:Araport11)		receptor like protein 19
AT5G47240	1.0003	2.61506e-07	NUDT8	atnudt8, NUDT8, NUDX8	nudix hydrolase homolog 8	nudix hydrolase homolog 8;(source:Araport11)		nudix hydrolase homolog 8
AT1G29050	0.999586	2.08528e-06	TBL38	TBL38	TRICHOME BIREFRINGENCE-LIKE 38	TRICHOME BIREFRINGENCE-LIKE 38;(source:Araport11)	Encodes a member of the TBL (TRICHOME BIREFRINGENCE-LIKE) gene family containing a plant-specific DUF231 (domain of unknown function) domain. TBL gene family has 46 members, two of which (TBR/AT5G06700 and TBL3/AT5G01360) have been shown to be involved in the synthesis and deposition of secondary wall cellulose, presumably by influencing the esterification state of pectic polymers. A nomenclature…	TRICHOME BIREFRINGENCE-LIKE 38
AT2G43290	0.999442	8.59368e-06	MSS3	AtCML5, MSS3	multicopy suppressors of snf4 deficiency in yeast 3	Calcium-binding EF-hand family protein;(source:Araport11)	Calmodulin-like MSS3.Encodes an endomembrane localized member of the CML subfamily VII. Contains a canonical CaM domain and unique N-terminal extension that distinguishes it from other members of the subfamily.	Calcium-binding EF-hand family protein
AT1G51805	0.999286	1.1039e-07	AT1G51805	SIF3		Leucine-rich repeat protein kinase family protein;(source:Araport11)		Leucine-rich repeat protein kinase family protein
AT4G27860	0.99853	0.00272376	MEB1	MEB1	MEMBRANE OF ER BODY 1	vacuolar iron transporter (VIT) family protein;(source:Araport11)		vacuolar iron transporter (VIT) family protein
AT1G03940	0.998493	0.00012076	AT1G03940			HXXXD-type acyl-transferase family protein;(source:Araport11)		HXXXD-type acyl-transferase family protein
AT5G10770	0.997605	2.92693e-05	AT5G10770			Eukaryotic aspartyl protease family protein;(source:Araport11)		Eukaryotic aspartyl protease family protein
AT1G21440	0.997134	2.2728e-07	AT1G21440			Phosphoenolpyruvate carboxylase family protein;(source:Araport11)		Phosphoenolpyruvate carboxylase family protein
AT4G18140	0.996729	0.000113471	SSP4b	SSP4b	SCP1-like small phosphatase 4b	SCP1-like small phosphatase 4b;(source:Araport11)	Encodes a SCP1-like small phosphatase (SSP). Three SSPs form a unique group with long N-terminal extensions: AT5G46410 (SSP4), AT5G11860 (SSP5), AT4G18140 (SSP4b). SSP4 and SSP4b were localized exclusively in the nuclei, whereas SSP5 accumulated in both nuclei and cytoplasm. All three SSPs encodes active CTD phosphatases like animal SCP1 family proteins, with distinct substrate specificities: SSP…	SCP1-like small phosphatase 4b
AT1G72300	0.993112	0.000145025	PSY1R	PSY1R	PSY1 receptor	Leucine-rich receptor-like protein kinase family protein;(source:Araport11)	Encodes a leucine-rich repeat receptor kinase (LRR-RK) involved in the perception of PSY1. PSY1 is an 18-aa tyrosine-sulfated glycopeptide encoded by AT5G58650 that promotes cellular proliferation and expansion.	Leucine-rich receptor-like protein kinase family protein
AT4G26090	0.992554	9.50651e-06	RPS2	RPS2	RESISTANT TO P. SYRINGAE 2	NB-ARC domain-containing disease resistance protein;(source:Araport11)	Encodes a plasma membrane protein with leucine-rich repeat, leucine zipper, and P loop domains that confers resistance to Pseudomonas syringae infection by interacting with the avirulence gene avrRpt2. RPS2 protein interacts directly with plasma membrane associated protein RIN4 and this interaction is disrupted by avrRpt2. The mRNA is cell-to-cell mobile.	NB-ARC domain-containing disease resistance protein
AT1G66910	0.99244	6.91257e-06	AT1G66910			Protein kinase superfamily protein;(source:Araport11)		Protein kinase superfamily protein
AT4G14400	0.992231	4.92011e-08	ACD6	ACD6, DEG16	ACCELERATED CELL DEATH 6	ankyrin repeat family protein;(source:Araport11)	encodes a novel protein with putative ankyrin and transmembrane regions. It is a member of one of the largest uncharacterized gene families in higher plants. The gene is involved in resistance to Pseudomonas syringae.	ankyrin repeat family protein
AT5G44820	0.992145	0.000398193	AT5G44820			Nucleotide-diphospho-sugar transferase family protein;(source:Araport11)		Nucleotide-diphospho-sugar transferase family protein
AT4G23810	0.991511	0.00229565	WRKY53	ATWRKY53, WRKY53		WRKY family transcription factor;(source:Araport11)	member of WRKY Transcription Factor; Group III	WRKY family transcription factor
AT5G57900	0.991268	0.000139676	SKIP1	SKIP1	SKP1 interacting partner 1	SKP1 interacting partner 1;(source:Araport11)	F-box protein, interacts with SKP1/ASK1 subunit of SCF ubiquitin ligase in a glucose-dependent manner	SKP1 interacting partner 1
AT3G18370	0.991118	3.7409e-07	ATSYTF	ATSYTF, NTMC2T3, NTMC2TYPE3, SYTF		C2 domain-containing protein;(source:Araport11)		C2 domain-containing protein
AT3G53280	0.988687	3.68922e-05	CYP71B5	CYP71B5	cytochrome p450 71b5	cytochrome p450 71b5;(source:Araport11)	cytochrome P450 monooxygenase The mRNA is cell-to-cell mobile.	cytochrome p450 71b5
AT2G22480	0.988283	6.83475e-06	PFK5	PFK5	phosphofructokinase 5	phosphofructokinase 5;(source:Araport11)		phosphofructokinase 5
AT3G47010	0.988162	0.000415439	AT3G47010			Glycosyl hydrolase family protein;(source:Araport11)		Glycosyl hydrolase family protein
AT5G58310	0.985128	1.24055e-05	MES18	ATMES18, MES18	methyl esterase 18	methyl esterase 18;(source:Araport11)	Encodes a protein shown to have methyl IAA esterase activity in vitro. This protein does not act on methyl JA, MeSA, MeGA4, or MEGA9 in vitro.	methyl esterase 18
AT2G27310	0.983302	0.00171036	AT2G27310			F-box family protein;(source:Araport11)		F-box family protein
AT4G17840	0.983146	3.28379e-07	AT4G17840	BCM4		CAAX protease self-immunity protein;(source:Araport11)
AT1G13280	0.98106	8.17721e-07	AOC4	AOC4	allene oxide cyclase 4	allene oxide cyclase 4;(source:Araport11)	Encodes allene oxide cyclase. One of four genes in Arabidopsis that encode this enzyme, which catalyzes an essential step in jasmonic acid biosynthesis. Gene expression is reduced during senescence, a process that involves jasmonic acid signalling pathway.	allene oxide cyclase 4
AT1G74940	0.979178	1.46372e-05	AT1G74940			cyclin-dependent kinase, putative (DUF581);(source:Araport11)		Protein of unknown function (DUF581)
AT4G34390	0.978736	4.24709e-06	XLG2	XLG2	extra-large GTP-binding protein 2	extra-large GTP-binding protein 2;(source:Araport11)		extra-large GTP-binding protein 2
AT5G28400	0.977072	0.00152772	AT5G28400			embryo defective protein;(source:Araport11)
AT1G15400	0.976914	0.000103318	AT1G15400	MASS2		hypothetical protein;(source:Araport11)	Tightly connected with MAPK signaling to fine-tune stomatal production and patterning.
AT4G29030	0.976158	0.00021405	AT4G29030			Putative membrane lipoprotein;(source:Araport11)		Putative membrane lipoprotein
AT4G11840	0.975451	3.27121e-06	PLDGAMMA3	PLDGAMMA3	phospholipase D gamma 3	phospholipase D gamma 3;(source:Araport11)	member of C2-PLD subfamily	phospholipase D gamma 3
AT4G37250	0.975237	0.00120524	AT4G37250			Leucine-rich repeat protein kinase family protein;(source:Araport11)		Leucine-rich repeat protein kinase family protein
AT4G01710	0.973337	0.00458278	CRK	ARPC5, CRK	CROOKED	ARP2/3 complex 16 kDa subunit (p16-Arc);(source:Araport11)	belongs to the DIS(distorted) gene family. Encodes a actin polymerization factor. Involved in cell expansion of trichome.	ARP2/3 complex 16 kDa subunit (p16-Arc)
AT1G06645	0.972724	0.000338986	AT1G06645			2-oxoglutarate (2OG) and Fe(II)-dependent oxygenase superfamily protein;(source:Araport11)		2-oxoglutarate (2OG) and Fe(II)-dependent oxygenase superfamily protein
AT5G53550	0.97259	1.04093e-06	YSL3	ATYSL3, YSL3	YELLOW STRIPE like 3	YELLOW STRIPE like 3;(source:Araport11)		YELLOW STRIPE like 3
AT5G44580	0.972335	1.04884e-06	AT5G44580			transmembrane protein;(source:Araport11)
AT1G76350	0.972137	1.2184e-05	AT1G76350	NLP5		Plant regulator RWP-RK family protein;(source:Araport11)		Plant regulator RWP-RK family protein
AT5G56270	0.971332	7.76862e-06	WRKY2	ATWRKY2, WRKY2	WRKY DNA-binding protein 2	WRKY DNA-binding protein 2;(source:Araport11)	Encodes WRKY transcription factor 2, a zinc-finger protein. In wrky2 mutants, egg cells polarize normally but zygotes fail to reestablish polar organelle positioning from a transient symmetric state, resulting in equal cell division and distorted embryo development.	WRKY DNA-binding protein 2
AT1G78130	0.96962	0.00036209	UNE2	UNE2	unfertilized embryo sac 2	Major facilitator superfamily protein;(source:Araport11)		Major facilitator superfamily protein
AT3G60180	0.968563	0.002572	AT3G60180			P-loop containing nucleoside triphosphate hydrolases superfamily protein;(source:Araport11)		P-loop containing nucleoside triphosphate hydrolases superfamily protein
AT5G23510	0.968333	0.000350097	AT5G23510			hypothetical protein;(source:Araport11)
AT5G40910	0.967576	6.78854e-07	AT5G40910			Disease resistance protein (TIR-NBS-LRR class) family;(source:Araport11)		Disease resistance protein (TIR-NBS-LRR class) family
AT3G47160	0.967461	1.27855e-06	AT3G47160			RING/U-box superfamily protein;(source:Araport11)		RING/U-box superfamily protein
AT1G11310	0.967268	3.58347e-07	MLO2	ATMLO2, MLO2, PMR2	MILDEW RESISTANCE LOCUS O 2	Seven transmembrane MLO family protein;(source:Araport11)	A member of a large family of seven-transmembrane domain proteins specific to plants, homologs of the barley mildew resistance locus o (MLO) protein. The Arabidopsis genome contains 15 genes encoding MLO proteins, with localization in plasma membrane. Phylogenetic analysis revealed four clades of closely-related AtMLO genes. ATMLO2 belongs to the clade IV, with AtMLO3, AtMLO6 and AtMLO12. The gen…	Seven transmembrane MLO family protein
AT1G68840	0.965374	6.12314e-05	RAV2	AtRAV2, EDF2, RAP2.8, RAV2, TEM2	related to ABI3/VP1 2	related to ABI3/VP1 2;(source:Araport11)	Rav2 is part of a complex that has been named `regulator of the (H+)-ATPase of the vacuolar and endosomal membranes' (RAVE) The mRNA is cell-to-cell mobile.	related to ABI3/VP1 2
AT1G01360	0.965276	0.000278233	RCAR1	PYL9, RCAR1	regulatory component of ABA receptor 1	regulatory component of ABA receptor 1;(source:Araport11)	Encodes RCAR1 (regulatory components of ABA receptor). Interacts with and regulates the type 2C protein phosphatases (PP2Cs) ABI1 and ABI2. Functions as abscisic acid sensor. The mRNA is cell-to-cell mobile.	regulatory component of ABA receptor 1
AT5G02880	0.964368	8.19028e-07	UPL4	UPL4	ubiquitin-protein ligase 4	ubiquitin-protein ligase 4;(source:Araport11)	encodes a ubiquitin-protein ligase containing a HECT domain. There are six other HECT-domain UPLs in Arabidopsis. The mRNA is cell-to-cell mobile.	ubiquitin-protein ligase 4
AT4G00970	0.964235	7.64029e-05	CRK41	CRK41	cysteine-rich RLK (RECEPTOR-like protein kinase) 41	cysteine-rich RLK (RECEPTOR-like protein kinase) 41;(source:Araport11)	Encodes a cysteine-rich receptor-like protein kinase.	cysteine-rich RLK (RECEPTOR-like protein kinase) 41
AT3G05290	0.963941	9.47215e-05	PNC1	AtPNC1, PNC1	peroxisomal adenine nucleotide carrier 1	peroxisomal adenine nucleotide carrier 1;(source:Araport11)	encodes a peroxisomal adenine nucleotide transporter, involved in fatty acid beta-oxidation during early stage of postgerminative growth.	peroxisomal adenine nucleotide carrier 1
AT5G10410	0.963107	0.00296087	AT5G10410	PICALM10b		ENTH/ANTH/VHS superfamily protein;(source:Araport11)		ENTH/ANTH/VHS superfamily protein
AT3G27870	0.962455	5.8667e-05	AT3G27870	ALA8		ATPase E1-E2 type family protein / haloacid dehalogenase-like hydrolase family protein;(source:Araport11)		ATPase E1-E2 type family protein / haloacid dehalogenase-like hydrolase family protein
AT1G12110	0.962192	5.71431e-07	NRT1.1	AtNPF6.3, ATNRT1, B-1, CHL1, CHL1-1, NPF6.3, NRT1, NRT1.1	nitrate transporter 1.1	nitrate transporter 1.1;(source:Araport11)	Encodes NRT1.1 (CHL1), a dual-affinity nitrate transporter. The protein is expressed in guard cells and function in stomatal opening. Mutants have less transpiration and are more tolerant to drought. Expressed in lateral roots. Involved in nitrate signaling which enables the plant root system to detect and exploit nitrate-rich soil patches. Comparing to the wild type, the mutant displays a strong…	nitrate transporter 1.1
AT1G03210	0.962082	0.00106122	AT1G03210			Phenazine biosynthesis PhzC/PhzF protein;(source:Araport11)		Phenazine biosynthesis PhzC/PhzF protein
AT2G02360	0.958936	6.73266e-05	PP2-B10	AtPP2-B10, PP2-B10	phloem protein 2-B10	phloem protein 2-B10;(source:Araport11)	Encodes an F-box protein containing a Nictaba-related lectin domain that can act as a carbohydrate-binding protein.Expression is induced by SA and pathogenic bacteria.	phloem protein 2-B10
AT5G25440	0.958751	0.0011522	AT5G25440	SZE1		Protein kinase superfamily protein;(source:Araport11)	Receptor like kinase involved in HopZ1a effector triggered immunity. Interacts with ZAR1. Localization to membrane is dependent on N-terminal myristoylation domain.	Protein kinase superfamily protein
AT3G13030	0.957836	2.15298e-05	AT3G13030			hAT transposon superfamily protein;(source:Araport11)		hAT transposon superfamily protein
AT1G72890	0.957473	0.00379651	AT1G72890			Disease resistance protein (TIR-NBS class);(source:Araport11)		Disease resistance protein (TIR-NBS class)
AT1G76790	0.95631	0.000541506	IGMT5	IGMT5	indole glucosinolate O-methyltransferase 5	O-methyltransferase family protein;(source:Araport11)	Encodes a protein with similarity to N-acetylserotonin O-methyltransferase (ASMT) but it does not have ASMT activity in vitro.	O-methyltransferase family protein
AT5G02310	0.955585	7.78126e-07	PRT6	GED1, PRT6	proteolysis 6	proteolysis 6;(source:Araport11)	Encodes PROTEOLYSIS6 (PRT6), a component of the N-end rule pathway that targets protein degradation through the identity of the amino-terminal residue of specific protein substrates. Another component of the N-end rule pathway is arginyl-tRNA:protein arginyltransferase (ATE). Arabidopsis contains two ATE genes: At5g05700/ATE1, At3g11240/ATE2. PRT6 and ATE were shown to regulate seed after-ripenin…	proteolysis 6
AT4G27070	0.955231	0.00030655	TSB2	TSB2	tryptophan synthase beta-subunit 2	tryptophan synthase beta-subunit 2;(source:Araport11)	Tryptophan synthase beta. Expressed at low levels in all tissues. The mRNA is cell-to-cell mobile.	tryptophan synthase beta-subunit 2
AT1G33560	0.954034	0.00158816	ADR1	ADR1	ACTIVATED DISEASE RESISTANCE 1	Disease resistance protein (CC-NBS-LRR class) family;(source:Araport11)	Encodes a NBS-LRR disease resistance protein that possesses N-terminal kinase subdomains. Activation tagged mutant of ADR1 showed elevated levels of SA and reactive oxygen species in addition to number of defense gene transcripts. Exhibits resistance to number of microbial pathogens.	Disease resistance protein (CC-NBS-LRR class) family
AT1G63460	0.952332	0.00016872	GPX8	ATGPX8, GPX8, GPXL8	glutathione peroxidase 8	glutathione peroxidase 8;(source:Araport11)	Encodes GPX8 (glutathione peroxidase 8). Involved in the suppression of oxidative damages in nucleus and cytosol. The mRNA is cell-to-cell mobile.	glutathione peroxidase 8
AT3G26230	0.952245	8.41782e-05	CYP71B24	CYP71B24	cytochrome P450, family 71, subfamily B, polypeptide 24	cytochrome P450, family 71, subfamily B, polypeptide 24;(source:Araport11)	putative cytochrome P450	cytochrome P450, family 71, subfamily B, polypeptide 24
AT1G75440	0.952103	0.00535739	UBC16	UBC16	ubiquitin-conjugating enzyme 16	ubiquitin-conjugating enzyme 16;(source:Araport11)		ubiquitin-conjugating enzyme 16
AT3G63500	0.951708	1.18975e-06	TTA2	OBE4, TTA2	TITANIA 2	fibronectin type III domain protein (DUF1423);(source:Araport11)	Encodes a PHD-finger protein that, with TTA2, is redundantly required for MP-dependent embryonic root meristem initiation.	Protein of unknown function (DUF1423)
AT5G25770	0.951036	0.000768493	AT5G25770			alpha/beta-Hydrolases superfamily protein;(source:Araport11)		alpha/beta-Hydrolases superfamily protein
AT2G17280	0.95089	0.00464377	AT2G17280			Phosphoglycerate mutase family protein;(source:Araport11)		Phosphoglycerate mutase family protein
AT1G70890	0.950623	2.2402e-05	MLP43	MLP43	MLP-like protein 43	MLP-like protein 43;(source:Araport11)		MLP-like protein 43
AT1G32700	0.950297	0.000133077	AT1G32700			PLATZ transcription factor family protein;(source:Araport11)		PLATZ transcription factor family protein
AT1G13110	0.947511	7.3616e-07	CYP71B7	CYP71B7	cytochrome P450, family 71 subfamily B, polypeptide 7	cytochrome P450, family 71 subfamily B, polypeptide 7;(source:Araport11)	member of CYP71B The mRNA is cell-to-cell mobile.	cytochrome P450, family 71 subfamily B, polypeptide 7
AT5G54960	0.947375	7.44565e-07	PDC2	PDC2	pyruvate decarboxylase-2	pyruvate decarboxylase-2;(source:Araport11)	pyruvate decarboxylase-2	pyruvate decarboxylase-2
AT1G15740	0.947366	1.61647e-06	AT1G15740			Leucine-rich repeat family protein;(source:Araport11)		Leucine-rich repeat family protein
AT1G80610	0.946106	0.00539358	AT1G80610			hypothetical protein;(source:Araport11)
AT5G56660	0.944872	0.000102657	ILL2	ILL2	IAA-leucine resistant (ILR)-like 2	IAA-leucine resistant (ILR)-like 2;(source:Araport11)	encodes IAA-amino acid hydrolase that has a broad range of substrate specificity. It is most active on IAA-Ala among the IAA-conjugate hydrolases tested.	IAA-leucine resistant (ILR)-like 2
AT5G07580	0.94411	9.70404e-07	AT5G07580	DEWAX2, ERF106		ethylene-responsive transcription factor;(source:Araport11)	encodes a member of the ERF (ethylene response factor) subfamily B-3 of ERF/AP2 transcription factor family. The protein contains one AP2 domain. There are 18 members in this subfamily including ATERF-1, ATERF-2, AND ATERF-5.	Integrase-type DNA-binding superfamily protein
AT1G59580	0.943777	1.3184e-05	MPK2	ATMPK2, MPK2	mitogen-activated protein kinase homolog 2	mitogen-activated protein kinase homolog 2;(source:Araport11)	encodes a mitogen-activated kinase involved in innate immunity The mRNA is cell-to-cell mobile.	mitogen-activated protein kinase homolog 2
AT1G53170	0.943452	0.00554518	ERF8	ATERF-8, ATERF8, ERF8	ethylene response factor 8	ethylene response factor 8;(source:Araport11)	encodes a member of the ERF (ethylene response factor) subfamily B-1 of ERF/AP2 transcription factor family (ATERF-8). The protein contains one AP2 domain. There are 15 members in this subfamily including ATERF-3, ATERF-4, ATERF-7, and leafy petiole.	ethylene response factor 8
AT2G15320	0.943285	2.39582e-05	AT2G15320			Leucine-rich repeat (LRR) family protein;(source:Araport11)		Leucine-rich repeat (LRR) family protein
AT3G50350	0.943279	0.000186354	AT3G50350			membrane insertase, putative (DUF1685);(source:Araport11)		Protein of unknown function (DUF1685)
AT1G10210	0.942197	0.00316331	MPK1	ATMPK1, MPK1	mitogen-activated protein kinase 1	mitogen-activated protein kinase 1;(source:Araport11)	Encodes ATMPK1. Kinase is activated by wounding.	mitogen-activated protein kinase 1
AT3G20080	0.941598	0.000285447	CYP705A15	CYP705A15	cytochrome P450, family 705, subfamily A, polypeptide 15	cytochrome P450, family 705, subfamily A, polypeptide 15;(source:Araport11)		cytochrome P450, family 705, subfamily A, polypeptide 15
AT2G17500	0.941092	0.00419899	AT2G17500	PILS5		Auxin efflux carrier family protein;(source:Araport11)		Auxin efflux carrier family protein
AT2G02220	0.939725	0.000125681	PSKR1	ATPSKR1, PSKR1	phytosulfokin receptor 1	phytosulfokin receptor 1;(source:Araport11)	Encodes a protein interacting with phytosulfokine, a five amino acid sulfated peptide (YIYTQ). Contains dual guanylate cyclase and kinase catalytic activities that operate in vivo.	phytosulfokin receptor 1
AT1G13100	0.939599	0.00290555	CYP71B29	CYP71B29	cytochrome P450, family 71, subfamily B, polypeptide 29	cytochrome P450, family 71, subfamily B, polypeptide 29;(source:Araport11)	putative cytochrome P450	cytochrome P450, family 71, subfamily B, polypeptide 29
AT5G10380	0.938096	0.000112591	RING1	ATL55, ATRING1, RING1		RING/U-box superfamily protein;(source:Araport11)	Encodes a RING finger domain protein with E3 ligase activity that is localized to the lipid rafts of the plasma membrane. Expression is increased in response to fungal pathogen. May be involved in regulation of programmed cell death by facilitating degredation of regulation of PDC activators. The mRNA is cell-to-cell mobile.	RING/U-box superfamily protein
AT2G01460	0.937975	6.33985e-05	AT2G01460			P-loop containing nucleoside triphosphate hydrolases superfamily protein;(source:Araport11)		P-loop containing nucleoside triphosphate hydrolases superfamily protein
AT1G47128	0.937956	2.16941e-07	RD21A	RD21, RD21A	responsive to dehydration 21A	Granulin repeat cysteine protease family protein;(source:Araport11)	Cysteine proteinase precursor-like protein/ dehydration stress-responsive gene (RD21). Has been shown to have peptide ligase activity and protease activity in vitro. RD21 is involved in immunity to the necrotrophic fungal pathogen Botrytis cinerea.Activity detected in root, leaf, flower and cell culture.	Granulin repeat cysteine protease family protein
AT5G26600	0.937523	1.36026e-05	AT5G26600			Pyridoxal phosphate (PLP)-dependent transferases superfamily protein;(source:Araport11)		Pyridoxal phosphate (PLP)-dependent transferases superfamily protein
AT3G14130	0.937378	0.000381622	HAOX1	HAOX1		Aldolase-type TIM barrel family protein;(source:Araport11)		Aldolase-type TIM barrel family protein
AT1G33590	0.937293	6.34149e-07	AT1G33590			Leucine-rich repeat (LRR) family protein;(source:Araport11)		Leucine-rich repeat (LRR) family protein
AT2G30870	0.93657	6.47442e-07	GSTF10	ATGSTF10, ATGSTF4, ERD13, GSTF10	glutathione S-transferase PHI 10	glutathione S-transferase PHI 10;(source:Araport11)	early dehydration-induced gene ERD13 homologous to tobacco and maize glutathione S-transferases. Encodes glutathione transferase belonging to the phi class of GSTs. Naming convention according to Wagner et al. (2002)	glutathione S-transferase PHI 10
AT1G55320	0.936473	0.00062558	AAE18	AAE18	acyl-activating enzyme 18	acyl-activating enzyme 18;(source:Araport11)	Encodes a protein with similarity to acyl activating enzymes. AAE18 is localized to the peroxisome where it may be involved in metabolism of auxin precursors to active auxins.	acyl-activating enzyme 18
AT4G39210	0.935994	2.58082e-06	APL3	APL3		Glucose-1-phosphate adenylyltransferase family protein;(source:Araport11)	Encodes the large subunit of ADP-Glucose Pyrophosphorylase which catalyzes the first, rate limiting step in starch biosynthesis. The large subunit plays a regulatory role whereas the small subunit (ApS) is the catalytic isoform. Four isoforms (ApL1-4) have been identified. ApL3 is the major large subunit isoform present in inflorescences, fruits and roots.	Glucose-1-phosphate adenylyltransferase family protein
AT4G18930	0.935954	8.77665e-06	AT4G18930			RNA ligase/cyclic nucleotide phosphodiesterase family protein;(source:Araport11)		RNA ligase/cyclic nucleotide phosphodiesterase family protein
AT3G50950	0.934806	7.80383e-07	ZAR1	ZAR1	HOPZ-ACTIVATED RESISTANCE 1	HOPZ-ACTIVATED RESISTANCE 1;(source:Araport11)	Encodes a canonical CC-type NLR protein that is required for the recognition of the T3SE HopZ1a as well as several other Hop effectors from the pathogenic bacteria P. syringae.	HOPZ-ACTIVATED RESISTANCE 1
AT1G07090	0.934475	0.00216952	LSH6	LSH6	LIGHT SENSITIVE HYPOCOTYLS 6	LIGHT-DEPENDENT SHORT HYPOCOTYLS-like protein (DUF640);(source:Araport11)		Protein of unknown function (DUF640)
AT1G74580	0.934403	0.00646632	AT1G74580			Pentatricopeptide repeat (PPR) superfamily protein;(source:Araport11)		Pentatricopeptide repeat (PPR) superfamily protein
AT5G51350	0.933237	0.000910096	MOL1	MOL1	MORE LATERAL GROWTH1	Leucine-rich repeat transmembrane protein kinase family protein;(source:Araport11)	Encodes a receptor-like kinase that represses secondary growth, the production of secondary vascular tissues.	Leucine-rich repeat transmembrane protein kinase family protein
AT3G59660	0.933084	4.42964e-06	AT3G59660	BAGP1		C2 domain-containing protein / GRAM domain-containing protein;(source:Araport11)	Encodes a C2-GRAM domain-containing protein that is induced by B. cinerea infection. It is required for cleavage of BAG6 and thus plays a role in mediating resistance to fungal infection.	C2 domain-containing protein / GRAM domain-containing protein
AT2G28260	0.932079	0.00504873	CNGC15	ATCNGC15, CNGC15	cyclic nucleotide-gated channel 15	cyclic nucleotide-gated channel 15;(source:Araport11)	member of Cyclic nucleotide gated channel family	cyclic nucleotide-gated channel 15
AT3G48090	0.93	7.66831e-06	EDS1	ATEDS1, EDS1	enhanced disease susceptibility 1	alpha/beta-Hydrolases superfamily protein;(source:Araport11)	Component of R gene-mediated disease resistance in Arabidopsis thaliana with homology to eukaryotic lipases.	alpha/beta-Hydrolases superfamily protein
AT4G12030	0.928004	1.44872e-06	BAT5	BASS5, BAT5	bile acid transporter 5	bile acid transporter 5;(source:Araport11)	Required for the biosynthesis of methionine-derived glucosinolates. Involved in the transport of 2-keto acids between chloroplasts and the cytosol.	bile acid transporter 5
AT4G38580	0.927881	0.000130118	FP6	ATFP6, AtHMP40, FP6, HIPP26	farnesylated protein 6	farnesylated protein 6;(source:Araport11)	putative farnesylated protein (At4g38580) mRNA, complete	farnesylated protein 6
AT1G16500	0.927745	0.00481252	AT1G16500			filamentous hemagglutinin transporter;(source:Araport11)
AT1G25275	0.926428	1.72374e-06	AT1G25275			thionin-like protein;(source:Araport11)	Thionin-like gene involved in resistance against the beet cyst nematode (Heterodera schachtii).
AT5G42050	0.925739	1.43285e-06	AT5G42050	NRP		DCD (Development and Cell Death) domain protein;(source:Araport11)	Stress responsive asparagine-rich protein. Binds to PevD (Verticillium dahliae ) fungal effector protein. NRP interacts with CRY2, leading to increased cytoplasmic accumulation of CRY2 in a blue light-independent manner (PMID:28633330).NRP also binds FyPP3 and recruits it to endosomes and thus targets it for degradation.	DCD (Development and Cell Death) domain protein
AT1G47670	0.924564	0.000146049	AT1G47670			Transmembrane amino acid transporter family protein;(source:Araport11)		Transmembrane amino acid transporter family protein
AT5G06320	0.923512	1.78602e-06	NHL3	NHL3	NDR1/HIN1-like 3	NDR1/HIN1-like 3;(source:Araport11)	encodes a protein whose sequence is similar to tobacco hairpin-induced gene (HIN1) and Arabidopsis non-race specific disease resistance gene (NDR1). Expression of this gene is induced by cucumber mosaic virus, spermine and Pseudomonas syringae pv. tomato DC3000. The gene product is localized to the plasma membrane.	NDR1/HIN1-like 3
AT5G04720	0.923416	2.14916e-05	ADR1-L2	ADR1-L2, PHX21	ADR1-like 2	ADR1-like 2;(source:Araport11)	Encodes a member of the ADR1 family nucleotide-binding leucine-rich repeat (NB-LRR) immune receptors. The mRNA is cell-to-cell mobile.	ADR1-like 2
AT5G02290	0.922205	5.39607e-06	NAK	NAK, PBL11		Protein kinase superfamily protein;(source:Araport11)	Encodes a candidate protein kinase NAK that is similar to the oncogenes met and abl.	Protein kinase superfamily protein
AT1G20880	0.922035	0.00116459	AT1G20880			RNA-binding (RRM/RBD/RNP motifs) family protein;(source:Araport11)		RNA-binding (RRM/RBD/RNP motifs) family protein
AT5G24210	0.920965	6.88172e-06	AT5G24210			alpha/beta-Hydrolases superfamily protein;(source:Araport11)		alpha/beta-Hydrolases superfamily protein
AT5G42530	0.920199	2.09904e-08	AT5G42530			hypothetical protein;(source:Araport11)
AT1G43850	0.920049	3.84767e-06	SEU	SEU	seuss	SEUSS transcriptional co-regulator;(source:Araport11)	Encodes a transcriptional co-regulator of AGAMOUS, that functions with LEUNIG to repress AG in the outer floral whorls.	SEUSS transcriptional co-regulator
AT4G14270	0.919933	2.9359e-06	AT4G14270			polyadenylate-binding protein interacting protein;(source:Araport11)	Protein containing PAM2 motif which mediates interaction with the PABC domain of polyadenyl binding proteins.
AT5G18170	0.918601	8.23191e-06	GDH1	GDH1	glutamate dehydrogenase 1	glutamate dehydrogenase 1;(source:Araport11)	Encodes the 43 kDa alpha-subunit of the glutamate dehydrogenase with a putative mitochondrial transit polypeptide and NAD(H)- and alpha-ketoglutarate-binding domains. Mitochondrial localization confirmed by subcellular fractionation. Combines in several ratios with GDH2 protein (GDH-beta) to form seven isoenzymes. Catalyzes the cleavage of glycine residues. May be involved in ammonia assimilation…	glutamate dehydrogenase 1
AT2G41430	0.91852	6.2696e-07	ERD15	CID1, ERD15, LSR1	EARLY RESPONSIVE TO DEHYDRATION 15	dehydration-induced protein (ERD15);(source:Araport11)	Encodes hydrophilic protein lacking Cys residues that is expressed in response to drought stress, light stress and treatment with plant-growth-promoting rhizobacteria (Paenibacillus polymyxa), possibly revealing a connection between responses to biotic and abiotic stress. Also identified as a CTC Interacting Domain (CID) protein in a yeast two hybrid screen using the PAB2 protein as bait. Contain…	dehydration-induced protein (ERD15)
AT4G16535	0.918331	0.00642863	AT4G16535			leukocyte receptor cluster-like protein;(source:Araport11)
AT1G03430	0.918322	0.000100015	AHP5	AHP5	histidine-containing phosphotransfer factor 5	histidine-containing phosphotransfer factor 5;(source:Araport11)	Encodes AHP5, one of the six Arabidopsis thaliana histidine phosphotransfer proteins (AHPs). AHPs function as redundant positive regulators of cytokinin signaling. Members of the AHP gene family include: AT3G21510 (AHP1), AT3G29350 (AHP2), AT5G39340 (AHP3), AT3G16360 (AHP4), AT1G03430 (AHP5) and AT1G80100 (AHP6).	histidine-containing phosphotransfer factor 5
AT1G67300	0.917922	5.18387e-06	AT1G67300			Major facilitator superfamily protein;(source:Araport11)		Major facilitator superfamily protein
AT4G03030	0.917243	2.28594e-05	AT4G03030			Galactose oxidase/kelch repeat superfamily protein;(source:Araport11)		Galactose oxidase/kelch repeat superfamily protein
AT5G60430	0.917066	0.00641551	AT5G60430			antiporter/ drug transporter;(source:Araport11)		drug transmembrane transporters;antiporters
AT2G44490	0.916801	1.24583e-06	PEN2	BGLU26, PEN2	PENETRATION 2	Glycosyl hydrolase superfamily protein;(source:Araport11)	Encodes a glycosyl hydrolase that localizes to peroxisomes and acts as a component of an inducible preinvasion resistance mechanism. Required for mlo resistance. The mRNA is cell-to-cell mobile.	Glycosyl hydrolase superfamily protein
AT5G22690	0.916342	0.00447317	AT5G22690			Disease resistance protein (TIR-NBS-LRR class) family;(source:Araport11)		Disease resistance protein (TIR-NBS-LRR class) family
AT1G55850	0.915952	1.32136e-05	CSLE1	ATCSLE1, CSLE1	cellulose synthase like E1	cellulose synthase like E1;(source:Araport11)	encodes a protein similar to cellulose synthase The mRNA is cell-to-cell mobile.	cellulose synthase like E1
AT4G21980	0.915634	1.23009e-05	APG8A	APG8A, ATG8A	AUTOPHAGY 8A	Ubiquitin-like superfamily protein;(source:Araport11)	Encodes APG8, a component of autophagy conjugation pathway. Delivered to the lumens of vacuole under nitrogen-starvation condition. Highest expression in flowers. mRNA abundance increased during dark-induced carbon starvation. Predominantly cytoplasmic with or without N starvation. Upon concanamycin A the protein accumulates in the central vacuole as punctuate structures that resemble autophagic …	Ubiquitin-like superfamily protein
AT2G05320	0.915608	0.000885891	AT2G05320	GNT-II, GNT2		beta-1,2-N-acetylglucosaminyltransferase II;(source:Araport11)		beta-1,2-N-acetylglucosaminyltransferase II
AT2G15042	0.915353	9.19157e-05	AT2G15042			Leucine-rich repeat (LRR) family protein;(source:Araport11)		Leucine-rich repeat (LRR) family protein
AT5G45260	0.914157	3.4487e-05	RRS1	ATWRKY52, RRS1, RRS1-R, SLH1	RESISTANT TO RALSTONIA SOLANACEARUM 1	Disease resistance protein (TIR-NBS-LRR class);(source:Araport11)	Confers resistance to Ralstonia solanacearum. Similar to NBLS-TIR resistance genes,and also contains similarity to transcription factors. Interacts with pathogen effector protein AvrPop2.	Disease resistance protein (TIR-NBS-LRR class)
AT1G65860	0.914137	1.13631e-05	FMO GS-OX1	FMO GS-OX1	flavin-monooxygenase glucosinolate S-oxygenase 1	flavin-monooxygenase glucosinolate S-oxygenase 1;(source:Araport11)	belongs to the flavin-monooxygenase (FMO) family, encodes a glucosinolate S-oxygenase that catalyzes the conversion of methylthioalkyl glucosinolates to methylsulfinylalkyl glucosinolates	flavin-monooxygenase glucosinolate S-oxygenase 1
AT5G40240	0.912589	0.000745451	UMAMIT40	UMAMIT40	Usually multiple acids move in and out Transporters 40	nodulin MtN21 /EamA-like transporter family protein;(source:Araport11)	nodulin MtN21-like transporter family protein	nodulin MtN21 /EamA-like transporter family protein
AT1G30420	0.912401	0.000205064	ABCC11	ABCC11, ATMRP12, MRP12	ATP-binding cassette C11	multidrug resistance-associated protein 12;(source:Araport11)	member of MRP subfamily	multidrug resistance-associated protein 12
AT5G15870	0.912289	0.000780945	AT5G15870			glycosyl hydrolase family 81 protein;(source:Araport11)		glycosyl hydrolase family 81 protein
AT1G12220	0.912094	0.000451449	RPS5	RPS5	RESISTANT TO P. SYRINGAE 5	Disease resistance protein (CC-NBS-LRR class) family;(source:Araport11)	Resistance gene, mediates resistance against the bacterial pathogen Pseudomonas syringae. Contains a putative nucleotide binding site composed of kinase-1a (or P-loop), kinase-2a, and putative kinase-3a domains, 13 imperfect leucine-rich repeats, a potential leucine zipper, and two uncharacterized motifs that are well conserved in products of previously isolated R genes. Confers resistance to Pse…	Disease resistance protein (CC-NBS-LRR class) family
AT4G08470	0.910325	2.28906e-06	MEKK3	MAPKKK10, MEKK3	MAPK/ERK kinase kinase 3	MAPK/ERK kinase kinase 3;(source:Araport11)	Encodes a member of the A1 subgroup of the MEKK (MAPK/ERK kinase kinase) family. MEKK is another name for Mitogen-Activated Protein Kinase Kinase Kinase (MAPKKK or MAP3K). This subgroup has four members: At4g08500 (MEKK1, also known as ARAKIN, MAP3Kb1, MAPKKK8), At4g08480 (MEKK2, also known as MAP3Kb4, MAPKKK9), At4g08470 (MEKK3, also known as MAP3Kb3, MAPKKK10) and At4g12020 (MEKK4, also known a…	MAPK/ERK kinase kinase 3
AT1G55110	0.910133	8.64836e-05	IDD7	AtIDD7, IDD7, REDSTART	indeterminate(ID)-domain 7	indeterminate(ID)-domain 7;(source:Araport11)		indeterminate(ID)-domain 7
AT2G41220	0.909417	4.20978e-06	GLU2	GLU2	glutamate synthase 2	glutamate synthase 2;(source:Araport11)	Encodes a gene whose sequence is similar to ferredoxin dependent glutamate synthase (Fd-GOGAT). Expression is most abundant in root. The mRNA is cell-to-cell mobile.	glutamate synthase 2
AT3G20120	0.909165	0.000233592	CYP705A21	CYP705A21	cytochrome P450, family 705, subfamily A, polypeptide 21	cytochrome P450, family 705, subfamily A, polypeptide 21;(source:Araport11)		cytochrome P450, family 705, subfamily A, polypeptide 21
AT1G71050	0.908018	0.00547282	HIPP20	AtHMP15, HIPP20	heavy metal associated isoprenylated plant protein 20	Heavy metal transport/detoxification superfamily protein;(source:Araport11)		Heavy metal transport/detoxification superfamily protein
AT1G32630	0.907995	5.92127e-06	AT1G32630			FAM50A-like protein;(source:Araport11)
AT1G30755	0.906738	0.0017144	AT1G30755	PSI2		elongation factor G, putative (DUF668);(source:Araport11)		Protein of unknown function (DUF668)
AT4G15233	0.906299	0.00307101	ABCG42	ABCG42	ATP-binding cassette G42	ABC-2 and Plant PDR ABC-type transporter family protein;(source:Araport11)		ABC-2 and Plant PDR ABC-type transporter family protein
AT3G56950	0.905822	0.000209032	SIP2;1	SIP2, SIP2;1	small and basic intrinsic protein 2;1	small and basic intrinsic protein 2;(source:Araport11)	One of the Major Intrinsic Proteins(MIPs) which facilitate the passive transport of small molecules across membranes.Belongs to a family of plant aquaporins.Similar to yeast and radish aquaporins. Located on ER. Probably involved in the alleviation of ER stress; the lack of SIP2;1 reduces both pollen germination and pollen tube elongation.	small and basic intrinsic protein 2;1
AT2G26190	0.905432	3.55299e-06	AT2G26190	IQM4		calmodulin-binding family protein;(source:Araport11)	IQM4 is a plastid localized, Ca2+ independent calmodulin binding protein that is involved in promoting seed dormancy.	calmodulin-binding family protein
AT1G14370	0.904514	0.00459049	APK2A	APK2A, Kin1, PBL2	protein kinase 2A	protein kinase 2A;(source:Araport11)	Encodes protein kinase APK2a. Protein is N-myristoylated.	protein kinase 2A
AT3G57120	0.904227	0.00366668	AT3G57120			Protein kinase superfamily protein;(source:Araport11)		Protein kinase superfamily protein
AT5G17700	0.904116	2.51494e-06	AT5G17700			MATE efflux family protein;(source:Araport11)		MATE efflux family protein
AT4G11800	0.903985	1.01061e-05	AT4G11800			Calcineurin-like metallo-phosphoesterase superfamily protein;(source:Araport11)		Calcineurin-like metallo-phosphoesterase superfamily protein
AT2G43150	0.903983	9.61732e-06	AT2G43150	EXT21		Proline-rich extensin-like family protein;(source:Araport11)		Proline-rich extensin-like family protein
AT2G45600	0.903852	0.00150413	AT2G45600			alpha/beta-Hydrolases superfamily protein;(source:Araport11)		alpha/beta-Hydrolases superfamily protein
AT4G36270	0.903475	0.0039438	AT4G36270	MORC3		ATP binding protein;(source:Araport11)	Member of the microrchidia protein family which have been described as epigenetic regulators and plant immune mediators, contains a hallmark GHKL-type ATPase domain in N-terminus.	ATP binding
AT1G68470	0.902703	0.00159264	AT1G68470			Exostosin family protein;(source:Araport11)		Exostosin family protein
AT1G69440	0.902299	0.000219583	AGO7	AGO7, ZIP	ARGONAUTE7	Argonaute family protein;(source:Araport11)	Encodes ARGONAUTE7, a member of the ARGONAUTE family, characterised by the presence of PAZ and PIWI domains. Involved in the regulation of developmental timing. Required for the accumulation of TAS3 ta-siRNAs but not for accumulation of miR171, miR173, miR390 or mi391. Localized in mature rosette leaves and floral buds.	Argonaute family protein
AT5G27030	0.901778	9.33441e-06	TPR3	TPR3	TOPLESS-related 3	TOPLESS-related 3;(source:Araport11)		TOPLESS-related 3
AT4G19990	0.901352	0.000904222	FRS1	FRS1	FAR1-related sequence 1	FAR1-related sequence 1;(source:Araport11)		FAR1-related sequence 1
AT2G40270	0.899948	4.33778e-06	AT2G40270			Protein kinase family protein;(source:Araport11)		Protein kinase family protein
AT3G21250	0.899862	2.5355e-06	ABCC8	ABCC8, ATMRP6, MRP6	ATP-binding cassette C8	multidrug resistance-associated protein 6;(source:Araport11)	member of MRP subfamily	multidrug resistance-associated protein 6
AT4G35140	0.899739	0.000761824	AT4G35140			Transducin/WD40 repeat-like superfamily protein;(source:Araport11)		Transducin/WD40 repeat-like superfamily protein
AT5G08170	0.899346	8.0298e-06	EMB1873	ATAIH, EMB1873	EMBRYO DEFECTIVE 1873	porphyromonas-type peptidyl-arginine deiminase family protein;(source:Araport11)		porphyromonas-type peptidyl-arginine deiminase family protein
AT1G27920	0.898459	3.64846e-05	MAP65-8	MAP65-8	microtubule-associated protein 65-8	microtubule-associated protein 65-8;(source:Araport11)		microtubule-associated protein 65-8
AT1G31540	0.897574	7.6678e-06	AT1G31540			Disease resistance protein (TIR-NBS-LRR class) family;(source:Araport11)		Disease resistance protein (TIR-NBS-LRR class) family
AT1G12280	0.897365	0.000337183	SUMM2	SUMM2	suppressor of mkk1 mkk2 2	LRR and NB-ARC domains-containing disease resistance protein;(source:Araport11)	Encodes a NB-LRR protein SUMM2 involved in defense response to bacterium.	LRR and NB-ARC domains-containing disease resistance protein
AT5G43150	0.897365	1.96748e-05	AT5G43150			elongation factor;(source:Araport11)
AT4G11211	0.896736	0.00150998	AT4G11211			hypothetical protein;(source:Araport11)
AT1G72910	0.894828	4.92053e-05	AT1G72910			Toll-Interleukin-Resistance (TIR) domain-containing protein;(source:Araport11)	Nucleotide-binding, leucine-rich repeat (NLR) gene regulated by nonsense-mediated mRNA decay (NMD) genes UPF1 and UPF3.	Toll-Interleukin-Resistance (TIR) domain-containing protein
AT4G33910	0.894818	7.63562e-05	AT4G33910			2-oxoglutarate (2OG) and Fe(II)-dependent oxygenase superfamily protein;(source:Araport11)		2-oxoglutarate (2OG) and Fe(II)-dependent oxygenase superfamily protein
AT2G26230	0.894568	2.37248e-05	AT2G26230	UOX		uricase / urate oxidase / nodulin 35;(source:Araport11)	Encodes a urate oxidase that is involved in peroxisome maintenance.	uricase / urate oxidase / nodulin 35, putative
AT1G52290	0.894086	8.43239e-06	PERK15	AtPERK15, PERK15	proline-rich extensin-like receptor kinase 15	Protein kinase superfamily protein;(source:Araport11)	Encodes a member of the proline-rich extensin-like receptor kinase (PERK) family. This family consists of 15 predicted receptor kinases (PMID: 15653807).	Protein kinase superfamily protein
AT2G40750	0.893765	9.81284e-06	WRKY54	ATWRKY54, WRKY54	WRKY DNA-binding protein 54	WRKY DNA-binding protein 54;(source:Araport11)	member of WRKY Transcription Factor; Group III	WRKY DNA-binding protein 54
AT1G77420	0.893145	0.000234845	AT1G77420	MAGL5		alpha/beta-Hydrolases superfamily protein;(source:Araport11)		alpha/beta-Hydrolases superfamily protein
AT1G03290	0.892984	7.98913e-06	AT1G03290			ELKS/Rab6-interacting/CAST family protein;(source:Araport11)
AT1G50360	0.892745	2.87441e-05	VIIIA	ATVIIIA, VIIIA		P-loop containing nucleoside triphosphate hydrolases superfamily protein;(source:Araport11)	member of Myosin-like proteins	P-loop containing nucleoside triphosphate hydrolases superfamily protein
AT2G25530	0.892732	0.0057451	AT2G25530			AFG1-like ATPase family protein;(source:Araport11)		AFG1-like ATPase family protein
AT4G17140	0.892587	3.05015e-06	AT4G17140			pleckstrin homology (PH) domain-containing protein;(source:Araport11)		pleckstrin homology (PH) domain-containing protein
AT1G71170	0.892078	0.000730042	AT1G71170			6-phosphogluconate dehydrogenase family protein;(source:Araport11)		6-phosphogluconate dehydrogenase family protein
AT3G50480	0.890663	5.82792e-06	HR4	HR4	homolog of RPW8 4	homolog of RPW8 4;(source:Araport11)	Homolog of RPW8	homolog of RPW8 4
AT3G60070	0.889445	0.00322472	AT3G60070			Major facilitator superfamily protein;(source:Araport11)		Major facilitator superfamily protein
AT4G20780	0.889321	0.00436296	CML42	CML42	calmodulin like 42	calmodulin like 42;(source:Araport11)	Calcium sensor involved in trichome branching.	calmodulin like 42
AT5G50970	0.889258	0.00110384	AT5G50970			transducin family protein / WD-40 repeat family protein;(source:Araport11)		transducin family protein / WD-40 repeat family protein
AT1G05030	0.888787	3.35534e-05	AT1G05030			Major facilitator superfamily protein;(source:Araport11)		Major facilitator superfamily protein
AT1G58180	0.88803	0.000726262	BCA6	ATBCA6, BCA6	beta carbonic anhydrase 6	beta carbonic anhydrase 6;(source:Araport11)		beta carbonic anhydrase 6
AT4G01020	0.887061	0.000542851	AT4G01020			helicase domain-containing protein / IBR domain-containing protein / zinc finger protein-like protein;(source:Araport11)		helicase domain-containing protein / IBR domain-containing protein / zinc finger protein-related
AT4G01070	0.886632	3.5019e-06	GT72B1	GT72B1, UGT72B1		UDP-Glycosyltransferase superfamily protein;(source:Araport11)	the glycosyltransferase (UGT72B1) is involved in metabolizing xenobiotica (chloroaniline and chlorophenole). Comparison between wild type and knock-out mutant demonstrates the central role of this gene for metabolizing chloroaniline but significantly less for chlorophenole. The glucosyltransferase preferred UDP-xylose over UDP-glucose indicating its (additional) functioning as a xylosyltransferas…	UDP-Glycosyltransferase superfamily protein
AT1G22250	0.885891	0.0018356	AT1G22250			hypothetical protein;(source:Araport11)
AT4G12910	0.885406	1.04646e-05	scpl20	scpl20	serine carboxypeptidase-like 20	serine carboxypeptidase-like 20;(source:Araport11)		serine carboxypeptidase-like 20
AT4G27745	0.885293	0.00586872	AT4G27745			Yippee family putative zinc-binding protein;(source:Araport11)		Yippee family putative zinc-binding protein
AT3G49390	0.884662	1.28665e-05	CID10	CID10	CTC-interacting domain 10	CTC-interacting domain 10;(source:Araport11)	RNA-binding protein, putative, RNA-binding protein RBP37, Arabidopsis thaliana, PIR:T04196.Member of a family of PAB2 domain containing proteins.	CTC-interacting domain 10
AT2G15230	0.884518	0.000826899	LIP1	ATLIP1, LIP1	lipase 1	lipase 1;(source:Araport11)	Lipase active on medium and short chain triacylglycerols, but not on phospho- or galactolipids. Active between pH4 and 7 with an optimum at pH6. Knock-out mutant has not obvious phenotype. Predicted to be extracellular.	lipase 1
AT4G01610	0.883829	4.85574e-06	AT4G01610	AtcathB3		Cysteine proteinases superfamily protein;(source:Araport11)	Encodes a capase involved in stress induced cell death. Activity detected in leaf and cell culture.	Cysteine proteinases superfamily protein
AT1G31830	0.883488	8.83427e-05	PUT2	AtPUT2, PQR2, PUT2	POLYAMINE UPTAKE TRANSPORTER 2	Amino acid permease family protein;(source:Araport11)	Encodes POLYAMINE UPTAKE TRANSPORTER 2, an amino acid permease family protein.	Amino acid permease family protein
AT3G28950	0.882563	0.00327239	AT3G28950			AIG2-like (avirulence induced gene) family protein;(source:Araport11)		AIG2-like (avirulence induced gene) family protein
AT5G57060	0.881749	0.00306806	AT5G57060			60S ribosomal L18a-like protein;(source:Araport11)
AT4G11900	0.881444	1.0491e-05	AT4G11900			S-locus lectin protein kinase family protein;(source:Araport11)		S-locus lectin protein kinase family protein
AT5G49015	0.880895	0.000522962	AT5G49015			Expressed protein;(source:Araport11)		Expressed protein
AT2G33380	0.88089	5.59947e-06	RD20	AtCLO3, AtRD20, CLO-3, CLO3, PXG3, RD20	RESPONSIVE TO DESSICATION 20	Caleosin-related family protein;(source:Araport11)	Encodes a calcium binding protein whose mRNA is induced upon treatment with NaCl, ABA and in response to desiccation. mRNA expression under drought conditions is apparent particularly in leaves and flowers. Isoform of caleosin with a role as a peroxygenase involved in oxylipin metabolism during biotic and abiotic stress. Involved in the production of 2-hydroxy-octadecatrienoic acid. The peroxygen…	Caleosin-related family protein
AT3G27560	0.879608	0.00225284	ATN1	ATN1		Protein kinase superfamily protein;(source:Araport11)	encodes a protein with kinase domains, including catalytic domains for serine/threonine as well as tyrosine kinases. a member of multi-gene family and is expressed in all tissues examined.	Protein kinase superfamily protein
AT2G16880	0.879554	0.00056315	AT2G16880			Pentatricopeptide repeat (PPR) superfamily protein;(source:Araport11)		Pentatricopeptide repeat (PPR) superfamily protein
AT2G28190	0.879454	3.76495e-06	CSD2	AtSOD2, CSD2, CZSOD2, SOD2	copper/zinc superoxide dismutase 2	copper/zinc superoxide dismutase 2;(source:Araport11)	Encodes a chloroplastic copper/zinc superoxide dismutase CSD2 that can detoxify superoxide radicals. Its expression is affected by miR398-directed mRNA cleavage. Activation depends totally on CCS. Overexpression of a miR398-resistant form of CSD2 leads to more dramatic improvements in stress (hight light, Cu2+ and methyl viologen) tolerance than overexpression of wild-type CSD2. The mRNA is cell-…	copper/zinc superoxide dismutase 2
AT5G46330	0.878996	7.58504e-06	FLS2	FLS2	FLAGELLIN-SENSITIVE 2	Leucine-rich receptor-like protein kinase family protein;(source:Araport11)	Encodes a leucine-rich repeat serine/threonine protein kinase that is expressed ubiquitously. FLS2 is involved in MAP kinase signalling relay involved in innate immunity. Essential in the perception of flagellin, a potent elicitor of the defense response. FLS2 is directed for degradation by the bacterial ubiquitin ligase AvrPtoB. The mRNA is cell-to-cell mobile.	Leucine-rich receptor-like protein kinase family protein
AT4G04220	0.878355	0.000337869	RLP46	AtRLP46, RLP46	receptor like protein 46	receptor like protein 46;(source:Araport11)		receptor like protein 46
AT5G57580	0.877623	6.31531e-06	AT5G57580			Calmodulin-binding protein;(source:Araport11)		Calmodulin-binding protein
AT5G01810	0.876721	2.43918e-05	CIPK15	ATPK10, CIPK15, PKS3, SIP2, SNRK3.1	CBL-interacting protein kinase 15	CBL-interacting protein kinase 15;(source:Araport11)	Encodes a CBL-interacting serine/threonine protein kinase, also has similarities to SOS2 kinase.	CBL-interacting protein kinase 15
AT1G17430	0.876408	0.00278585	AT1G17430			alpha/beta-Hydrolases superfamily protein;(source:Araport11)		alpha/beta-Hydrolases superfamily protein
AT5G46470	0.875665	5.51055e-06	RPS6	RPS6	RESISTANT TO P. SYRINGAE 6	disease resistance protein (TIR-NBS-LRR class) family;(source:Araport11)	Encodes RPS6 (RESISTANT TO P. SYRINGAE 6), a member of the TIR-NBS-LRR class resistance protein. The mRNA is cell-to-cell mobile.	disease resistance protein (TIR-NBS-LRR class) family
AT3G09030	0.875159	0.00131529	AT3G09030	EAP3		BTB/POZ domain-containing protein;(source:Araport11)	EAP3 is a cytolsolic BTB/POZ-domain protein involved in trafficking of PEN3.	BTB/POZ domain-containing protein
AT1G76680	0.875018	3.87575e-06	OPR1	ATOPR1, OPR1	12-oxophytodienoate reductase 1	12-oxophytodienoate reductase 1;(source:Araport11)	Encodes a member of an alpha/beta barrel fold family of FMN-containing oxidoreductases. One of the closely related 12-oxophytodienoic acid reductases. This enzyme is not expected to participate in jasmonic acid biosynthesis because during in vitro assays, it shows very little activity with the naturally occurring OPDA isomer. Shows activity towards 2,4,6-trinitrotoluene. Expressed predominately i…	12-oxophytodienoate reductase 1
AT4G31650	0.874824	0.00106783	AT4G31650			Transcriptional factor B3 family protein;(source:Araport11)		Transcriptional factor B3 family protein
AT5G53760	0.874454	0.000257888	MLO11	ATMLO11, MLO11	MILDEW RESISTANCE LOCUS O 11	Seven transmembrane MLO family protein;(source:Araport11)	A member of a large family of seven-transmembrane domain proteins specific to plants, homologs of the barley mildew resistance locus o (MLO) protein. The Arabidopsis genome contains 15 genes encoding MLO proteins, with localization in plasma membrane. Phylogenetic analysis revealed four clades of closely-related AtMLO genes. ATMLO11 belongs to the clade I, with AtMLO4 and AtMLO14. The gene is exp…	Seven transmembrane MLO family protein
AT4G35270	0.872576	1.33011e-05	AT4G35270	NLP2		Plant regulator RWP-RK family protein;(source:Araport11)		Plant regulator RWP-RK family protein
AT5G07250	0.871929	0.000850491	RBL3	ATRBL3, RBL3	RHOMBOID-like protein 3	RHOMBOID-like protein 3;(source:Araport11)		RHOMBOID-like protein 3
AT3G24760	0.871868	0.000542814	AT3G24760			Galactose oxidase/kelch repeat superfamily protein;(source:Araport11)		Galactose oxidase/kelch repeat superfamily protein
AT3G26740	0.870969	1.71085e-07	CCL	CCL	CCR-like	CCR-like protein;(source:Araport11)	transcripts are differentially regulated at the level of mRNA stability at different times of day controlled by the circadian clock. mRNAs are targets of the mRNA degradation pathway mediated by the downstream (DST) instability determinant.	CCR-like
AT5G03320	0.870868	0.000291584	AT5G03320	PBL40, PCRK2		Protein kinase superfamily protein;(source:Araport11)		Protein kinase superfamily protein
AT1G08930	0.869466	8.20458e-06	ERD6	ERD6	EARLY RESPONSE TO DEHYDRATION 6	Major facilitator superfamily protein;(source:Araport11)	encodes a putative sucrose transporter whose gene expression is induced by dehydration and cold. The mRNA is cell-to-cell mobile.	Major facilitator superfamily protein
AT5G50900	0.869191	0.00018911	AT5G50900			ARM repeat superfamily protein;(source:Araport11)		ARM repeat superfamily protein
AT2G20960	0.86771	6.51331e-06	pEARLI4	pEARLI4		phospholipase-like protein (PEARLI 4) family protein;(source:Araport11)		Arabidopsis phospholipase-like protein (PEARLI 4) family
AT5G59550	0.865825	0.00235301	RDUF2	AtRDUF2, BTL09, RDUF2	RING and Domain of Unknown Function 1117 2	zinc finger (C3HC4-type RING finger) family protein;(source:Araport11)	Encodes an ABA- and drought-induced RING-DUF1117 gene whose mutation results in hyposensitive phenotypes toward ABA in terms of germination rate and stomatal closure and markedly reduced tolerance to drought stress relative to wild-type plants.	zinc finger (C3HC4-type RING finger) family protein
AT3G02130	0.865086	2.08803e-05	RPK2	CLI1, RPK2, TOAD2	receptor-like protein kinase 2	receptor-like protein kinase 2;(source:Araport11)	Encodes a receptor-like kinase RPK2 (also known as TOADSTOOL 2/TOAD2). Functions as a regulator of meristem maintenance. Mutants are insensitive to synthetic CLV3 peptide. Mutations in the RPK2 also result in stem cell expansion and increased number of floral organs, as seen in the other clv mutants. Forms homo-oligomers.	receptor-like protein kinase 2
AT4G31800	0.86504	0.00297021	WRKY18	ATWRKY18, WRKY18	WRKY DNA-binding protein 18	WRKY DNA-binding protein 18;(source:Araport11)	Pathogen-induced transcription factor. Binds W-box sequences in vitro. Forms protein complexes with itself and with WRKY40 and WRKY60. Constitutive expression of WRKY18 enhanced resistance to P. syringae, but its coexpression with WRKY40 or WRKY60 made plants more susceptible to both P. syringae and B. cinerea. WRKY18, WRKY40, and WRKY60 have partially redundant roles in response to the hemibiotr…	WRKY DNA-binding protein 18
AT1G74410	0.864867	0.0049181	AT1G74410	ATL24		RING/U-box superfamily protein;(source:Araport11)		RING/U-box superfamily protein
AT5G25350	0.864787	6.61245e-06	EBF2	EBF2	EIN3-binding F box protein 2	EIN3-binding F box protein 2;(source:Araport11)	Arabidopsis thaliana EIN3-binding F-box protein 2 (EBF2) mRNA. Part of the SCF complex, it is located in the nucleus and is involved in the ethylene-response pathway.	EIN3-binding F box protein 2
AT1G24070	0.864729	0.00187158	CSLA10	ATCSLA10, CSLA10	cellulose synthase-like A10	cellulose synthase-like A10;(source:Araport11)	encodes a gene similar to cellulose synthase	cellulose synthase-like A10
AT5G63410	0.863998	1.01401e-05	AT5G63410			Leucine-rich repeat protein kinase family protein;(source:Araport11)		Leucine-rich repeat protein kinase family protein
AT3G52360	0.863165	0.00284057	AT3G52360			transmembrane protein;(source:Araport11)
AT4G00355	0.862402	2.7422e-05	ATI2	ATI2	ATG8-interacting protein 2	mesoderm induction early response protein;(source:Araport11)	Encodes an Atg8-interacting protein that is partially associated with the ER during favorable growth conditions and becomes mainly associated with a spherical compartment that dynamically moves along the ER network.
AT1G05010	0.86197	2.54997e-06	EFE	ACO4, EAT1, EFE	ethylene-forming enzyme	ethylene-forming enzyme;(source:Araport11)	Encodes 1-aminocyclopropane-1-carboxylate oxidase	ethylene-forming enzyme
AT3G59290	0.861131	6.76234e-05	AT3G59290	EPS3		ENTH/VHS family protein;(source:Araport11)	Involved in plant trans-Golgi network (TGN) transport.	ENTH/VHS family protein
AT3G19400	0.860997	9.15624e-05	AT3G19400			Cysteine proteinases superfamily protein;(source:Araport11)		Cysteine proteinases superfamily protein
AT2G31090	0.859513	0.00184415	AT2G31090	TAX1		transmembrane protein;(source:Araport11)	Encodes a signalling peptide influencing lateral organ separation.
AT4G00730	0.859498	7.35023e-06	ANL2	AHDP, ANL2	ANTHOCYANINLESS 2	Homeobox-leucine zipper family protein / lipid-binding START domain-containing protein;(source:Araport11)	Encodes a homeodomain protein of the HD-GLABRA2 group. Involved in the accumulation of anthocyanin and in root development. Loss of function mutants have increased cell wall polysaccharide content.	Homeobox-leucine zipper family protein / lipid-binding START domain-containing protein
AT1G11410	0.857769	5.03149e-05	AT1G11410			S-locus lectin protein kinase family protein;(source:Araport11)		S-locus lectin protein kinase family protein
AT4G33565	0.856932	0.00153151	AT4G33565	ATL83		RING/U-box superfamily protein;(source:Araport11)		RING/U-box superfamily protein
AT4G23000	0.856093	0.00111678	AT4G23000			Calcineurin-like metallo-phosphoesterase superfamily protein;(source:Araport11)		Calcineurin-like metallo-phosphoesterase superfamily protein
AT4G19520	0.855862	1.47396e-05	AT4G19520			disease resistance protein (TIR-NBS-LRR class) family;(source:Araport11)		disease resistance protein (TIR-NBS-LRR class) family
AT3G51240	0.855574	1.86314e-05	F3H	F3'H, F3H, TT6	flavanone 3-hydroxylase	flavanone 3-hydroxylase;(source:Araport11)	Encodes flavanone 3-hydroxylase that is coordinately expressed with chalcone synthase and chalcone isomerases. Regulates flavonoid biosynthesis. Not responsive to auxin or ethylene stimulus (qRT-PCR).	flavanone 3-hydroxylase
AT5G48370	0.855222	0.000170519	AT5G48370			Thioesterase/thiol ester dehydrase-isomerase superfamily protein;(source:Araport11)		Thioesterase/thiol ester dehydrase-isomerase superfamily protein
AT5G17050	0.854146	2.03691e-05	UGT78D2	UGT78D2	UDP-glucosyl transferase 78D2	UDP-glucosyl transferase 78D2;(source:Araport11)	The At5g17050 encodes a anthocyanidin 3-O-glucosyltransferase which specifically glucosylates the 3-position of the flavonoid C-ring. Anthocyanidins such as cyanidin and pelargonidin as well as flavonols such as kaempferol and quercetin are accepted substrates.	UDP-glucosyl transferase 78D2
AT3G56170	0.853531	0.000637539	CAN	CAN, CAN1	Ca-2 dependent nuclease	Ca-2+ dependent nuclease;(source:Araport11)	Encodes a calcium-dependent nuclease with similarity to staphylococcal nuclease.	Ca-2+ dependent nuclease
AT5G41460	0.853171	2.79972e-05	AT5G41460			transferring glycosyl group transferase (DUF604);(source:Araport11)		Protein of unknown function (DUF604)
AT5G43930	0.853055	0.00093551	AT5G43930	RTP5		Transducin family protein / WD-40 repeat family protein;(source:Araport11)	Encodes a WD40 repeat domain-containing protein which negatively regulates plant resistance to Phytophthoravpathogens by modulating the biosynthesis of endogenous jasmonic acid and salicylic acid.	Transducin family protein / WD-40 repeat family protein
AT1G02260	0.852541	0.00018073	AT1G02260			Divalent ion symporter;(source:Araport11)		Divalent ion symporter
AT1G72770	0.852279	0.000382237	HAB1	AtHAB1, HAB1	HYPERSENSITIVE TO ABA1	HYPERSENSITIVE TO ABA1;(source:Araport11)	mutant has ABA hypersensitive inhibition of seed germination; Protein Phosphatase 2C; regulates the activation of the Snf1-related kinase OST1 by abscisic acid. The mRNA is cell-to-cell mobile.	HYPERSENSITIVE TO ABA1
AT2G44280	0.851794	0.00374749	AT2G44280			Major facilitator superfamily protein;(source:Araport11)		Major facilitator superfamily protein
AT1G55860	0.851306	7.56593e-06	UPL1	UPL1	ubiquitin-protein ligase 1	LOW protein: E3 ubiquitin ligase-like protein;(source:Araport11)	encodes a ubiquitin-protein ligase containing a HECT domain. There are six other HECT-domain UPLs in Arabidopsis.	ubiquitin-protein ligase 1
AT2G30550	0.850449	0.000163746	AT2G30550	DALL3		alpha/beta-Hydrolases superfamily protein;(source:Araport11)	Encodes a lipase that hydrolyzes phosphatidylcholine, glycolipids as well as triacylglycerols.	alpha/beta-Hydrolases superfamily protein
AT1G61380	0.850313	2.45484e-05	SD1-29	LORE, SD1-29	S-domain-1 29	S-domain-1 29;(source:Araport11)	Encodes a membrane localized S-domain receptor kinase that is involved in lipopolysaccharide (LPS) sensing. SD1-29 detected LPS of Pseudomonas and Xanthomonas species for which it serves as a microbe associated molecular pattern triggering innate immunity. Loses of function mutants are hyper susceptible to P.syringae.	S-domain-1 29
AT4G34000	0.849656	8.88594e-05	ABF3	ABF3, AtABF3, DPBF5	abscisic acid responsive elements-binding factor 3	abscisic acid responsive elements-binding factor 3;(source:Araport11)	Encodes an ABA-responsive element-binding protein with similarity to transcription factors that is expressed in response to stress and abscisic acid.	abscisic acid responsive elements-binding factor 3
AT5G19250	0.848912	4.98097e-06	AT5G19250			Glycoprotein membrane precursor GPI-anchored;(source:Araport11)		Glycoprotein membrane precursor GPI-anchored
AT3G03300	0.848899	5.58272e-05	DCL2	ATDCL2, DCL2	dicer-like 2	dicer-like 2;(source:Araport11)	Encodes a Dicer-like protein that functions in the antiviral silencing response in turnip-crinkle virus-infected plants but not in TMV or CMV-strain-Y-infected plants. Involved in the production of ta-siRNAs. Partially antagonizes the production of miRNAs by DCL1. Substitutes for DCL4 to produce viral siRNA when DCL4 is missing or inhibited. Able to produce siRNAs but not miRNAs.	dicer-like 2
AT4G36140	0.848769	0.000101926	AT4G36140			disease resistance protein (TIR-NBS-LRR class);(source:Araport11)		disease resistance protein (TIR-NBS-LRR class), putative
AT2G28940	0.84875	0.00064095	AT2G28940	PBL37		Protein kinase superfamily protein;(source:Araport11)		Protein kinase superfamily protein
AT1G11960	0.848506	0.0020661	AT1G11960	OSCA1.3		ERD (early-responsive to dehydration stress) family protein;(source:Araport11)	Calcium channel that is phosphorylated by BIK1 in the presence of PAMPS and required for stomatal immunity.	ERD (early-responsive to dehydration stress) family protein
AT4G23020	0.84786	0.000332318	TRM11	TRM11	TON1 Recruiting Motif 11	hypothetical protein;(source:Araport11)
AT3G05580	0.847534	0.00548927	TOPP9	AUN1, TOPP9	type one protein phosphatase 9	Calcineurin-like metallo-phosphoesterase superfamily protein;(source:Araport11)	Encodes a Type One Protein Phosphatase that acts as a nucleocytoplasmic negative regulator of tip growth. Mutants affect pollen germination, pollen tube growth, and root hair growth. It acts genetically downstream of ANX1 (AT3G04690) and ANX2 (AT5G28680) and is functionally redundant with TOPP8 (AT5G27840).	Calcineurin-like metallo-phosphoesterase superfamily protein
AT1G31480	0.847409	0.00230229	SGR2	SGR2	SHOOT GRAVITROPISM 2	shoot gravitropism 2 (SGR2);(source:Araport11)	encodes a novel protein that may be part of a gene family represented by bovine phosphatidic acid-preferring phospholipase A1 (PA-PLA1)containing a putative transmembrane domain. SGR2 is involved in the formation and function of the vacuole.	shoot gravitropism 2 (SGR2)
AT3G57330	0.847341	1.30003e-05	ACA11	ACA11	autoinhibited Ca2 -ATPase 11	autoinhibited Ca2+-ATPase 11;(source:Araport11)	Lesion mimic phenotype when mutation in the gene is combined with a mutation in ACA4. Lesion mimic phenotype of double knockout can be suppressed by nutritional supplements that increase anion levels (e.g. 15 mM Nitrate, Chloride, or Phosphate)	autoinhibited Ca2+-ATPase 11
AT1G70520	0.844419	2.60384e-05	CRK2	ASG6, CRK2	cysteine-rich RLK (RECEPTOR-like protein kinase) 2	cysteine-rich RLK (RECEPTOR-like protein kinase) 2;(source:Araport11)	Encodes a cysteine-rich receptor-like protein kinase. Involved in regulating microbe-associated molecular pattern-triggered ROS production. Required for MAMP-triggered responses and resistance to Pseudomonas syringae pv. tomato 118 DC3000 .	cysteine-rich RLK (RECEPTOR-like protein kinase) 2
AT4G11670	0.844249	0.000642165	AT4G11670			DNA topoisomerase 4 subunit B (DUF810);(source:Araport11)		Protein of unknown function (DUF810)
AT2G30440	0.844159	9.66034e-06	TPP	Plsp2B, TPP	thylakoid processing peptide	thylakoid processing peptide;(source:Araport11)	Encodes a thylakoidal processing peptidase that removes signal sequences from proteins synthesized in the cytoplasm and transported into the thylakoid lumen. The mRNA is cell-to-cell mobile.	thylakoid processing peptide
AT4G29380	0.843611	4.03971e-05	VPS15	AtVPS15, MTV11, VPS15	vacuolar protein sorting 15	protein kinase family protein / WD-40 repeat family protein;(source:Araport11)	The gene encodes phosphatidylinositol 3- kinase involved in the development and germination of pollen through the biosynthesis of phosphatidylinositol 3-phosphate (PI3P). The mRNA is cell-to-cell mobile.	protein kinase family protein / WD-40 repeat family protein
AT3G43920	0.843282	0.00181904	DCL3	ATDCL3, DCL3	dicer-like 3	dicer-like 3;(source:Araport11)	Encodes a ribonuclease III family protein that is required for endogenous RDR2-dependent siRNA (but not miRNA) formation.	dicer-like 3
AT1G76990	0.842328	9.63741e-06	ACR3	ACR3	ACT domain repeat 3	ACT domain repeat 3;(source:Araport11)		ACT domain repeat 3
AT5G45250	0.842262	7.2783e-05	RPS4	RPS4	RESISTANT TO P. SYRINGAE 4	Disease resistance protein (TIR-NBS-LRR class) family;(source:Araport11)	RPS4 belongs to the Toll/interleukin-1 receptor (TIR)-nucleotide binding site (NBS)-Leu-rich repeat (LRR) class of disease resistance (R ) genes. Confers specific resistance to Pseudomonas syringae pv. tomato carrying the avirulence gene AvrRPS4. Produces alternative transcripts with truncated open reading frames.	Disease resistance protein (TIR-NBS-LRR class) family
AT2G26890	0.842193	1.1185e-05	GRV2	GRV2, KAM2, MTV12, SGR8	GRAVITROPISM DEFECTIVE 2	DNAJ heat shock N-terminal domain-containing protein;(source:Araport11)	GRV2 has sequence similarity to the C. elegans protein RME-8 which is involved in endocytosis. grv2 mutants result in a reduction in gravitropic response in hypocotyls and shoots but do not affect root gravitropism. The mutants are defective in amyloplast sedimentation.	DNAJ heat shock N-terminal domain-containing protein
AT2G40840	0.841665	1.81864e-06	DPE2	DPE2	disproportionating enzyme 2	disproportionating enzyme 2;(source:Araport11)	Encodes a cytosolic protein with transglucosidase and amylomaltase activity. It is an essential component of the pathway from starch to sucrose and cellular metabolism in leaves at night. The protein binds to heteroglycans and utilizes glucose, mannose and xylose as acceptors. Fucose and galactose can also act as acceptors but less efficiently than the previous three. It was also was also recentl…	disproportionating enzyme 2
AT3G03190	0.841294	0.00212469	GSTF11	ATGSTF11, ATGSTF6, GSTF11	glutathione S-transferase F11	glutathione S-transferase F11;(source:Araport11)	Encodes glutathione transferase belonging to the phi class of GSTs. Naming convention according to Wagner et al. (2002).	glutathione S-transferase F11
AT5G63370	0.841074	1.40239e-05	AT5G63370	CDKG1		Protein kinase superfamily protein;(source:Araport11)	CDKG1 interacts with the splicing factor RSZ33 to regulate proper splicing of Cals5 Pre-mRNA.	Protein kinase superfamily protein
AT4G20830	0.83922	1.22063e-05	AT4G20830	AtBBE19, AtBBE20, OGOX1		FAD-binding Berberine family protein;(source:Araport11)	Encodes an oligogalacturonide oxidase that inactivates the elicitor-active oligogalacturonides (OGs). It is involved in plant immunity. Overexpressing plants are more resistant to B. cinerea.	FAD-binding Berberine family protein
AT1G53920	0.838952	0.000648003	GLIP5	GLIP5	GDSL-motif lipase 5	GDSL-motif lipase 5;(source:Araport11)	Contains lipase signature motif and GDSL domain.	GDSL-motif lipase 5
AT5G42860	0.838651	0.00216457	AT5G42860	CC2		late embryogenesis abundant protein, group 2;(source:Araport11)	CC2 is a plant specific gene that interacts with with the cellulose synthase complex and microtubules. It appears to play a role in localizing CESA to the membrane, microtuble dynamics , particularly during salt stress.
AT4G15440	0.8383	5.1118e-05	HPL1	CYP74B2, HPL1	hydroperoxide lyase 1	hydroperoxide lyase 1;(source:Araport11)	Encodes a hydroperoxide lyase. Also a member of the CYP74B cytochrome p450 family. In the ecotype Columbia (Col) the gene contains a 10-nucleotide deletion in its first exon that causes it to code for a truncated protein that results in a non-functional hydroperoxide lyase.	hydroperoxide lyase 1
AT5G49890	0.837807	2.2331e-05	CLC-C	ATCLC-C, CLC-C	chloride channel C	chloride channel C;(source:Araport11)	member of Anion channel protein family	chloride channel C
AT4G02420	0.837483	2.15642e-05	AT4G02420	LecRK-IV.4		Concanavalin A-like lectin protein kinase family protein;(source:Araport11)		Concanavalin A-like lectin protein kinase family protein
AT5G27600	0.837163	5.98839e-05	LACS7	ATLACS7, LACS7	long-chain acyl-CoA synthetase 7	long-chain acyl-CoA synthetase 7;(source:Araport11)	Encode peroxisomal long-chain acyl-CoA synthetase. Activates fatty acids for further metabolism. Interacts with PEX5.	long-chain acyl-CoA synthetase 7
AT5G04930	0.836703	1.48644e-05	ALA1	ALA1	aminophospholipid ATPase 1	aminophospholipid ATPase 1;(source:Araport11)	Encodes a putative aminophospholipid translocase (p-type ATPase) involved in chilling response. It is targeted to the plasma membrane following association in the endoplasmic reticulum with an ALIS protein beta-subunit. The mRNA is cell-to-cell mobile.	aminophospholipid ATPase 1
AT3G50210	0.836353	0.000329468	AT3G50210			2-oxoglutarate (2OG) and Fe(II)-dependent oxygenase superfamily protein;(source:Araport11)		2-oxoglutarate (2OG) and Fe(II)-dependent oxygenase superfamily protein
AT2G33770	0.833088	1.17399e-05	PHO2	ATUBC24, PHO2, UBC24	phosphate 2	phosphate 2;(source:Araport11)	Encodes a ubiquitin-conjugating E2 enzyme. UBC24 mRNA accumulation is suppressed by miR399f, miR399b and miR399c. Involved in phosphate starvation response and mediates degradation of PHO1 and PHT1s at endomembrane. Its expression is responsive to phosphate (Pi) and not phosphite (Phi) in roots and shoots. The mRNA is cell-to-cell mobile.	phosphate 2
AT4G16060	0.831774	4.35025e-05	AT4G16060			hypothetical protein;(source:Araport11)
AT2G46490	0.831569	7.44811e-05	AT2G46490			hypothetical protein;(source:Araport11)
AT5G23850	0.831453	0.00362885	AT5G23850			O-glucosyltransferase rumi-like protein (DUF821);(source:Araport11)		Arabidopsis thaliana protein of unknown function (DUF821)
AT1G31130	0.83085	1.8426e-05	AT1G31130			polyadenylate-binding protein 1-B-binding protein;(source:Araport11)
AT2G22300	0.83048	1.99518e-05	SR1	CAMTA3, SR1	signal responsive 1	signal responsive 1;(source:Araport11)	Encodes a putative CAM binding transcription factor. Loss of function mutations show enhanced resistance to fungal and bacterial pathogens suggesting that CAMTA functions to suppress defense responses.It acts in the cold response pathway, it can bind to and activate the expression of DREB1 genes.	signal responsive 1
AT2G39450	0.830377	2.75811e-05	MTP11	ATMTP11, MTP11		Cation efflux family protein;(source:Araport11)	Encodes a Golgi-localized manganese transporter that is involved in Mn tolerance. When expressed into yeast cells, this gene confer Mn<sup>2+</sup> and Cu<sup>2+</sup> tolerance.	Cation efflux family protein
AT3G57300	0.830281	1.69572e-05	INO80	ATINO80, INO80	INO80 ortholog	DNA helicase INO80-like protein;(source:Araport11)	Encodes the Arabidopsis INO80 ortholog of the SWI/SNF ATPase family that has been shown to interact with H2A.Z and facilitates the enrichment of H2A.Z at the ends of the flowering repressor genes FLC and MAF4/5. Functions as a positive regulator of DNA homologous recombination (HR) and plays a crucial role in genome stability maintenance. In INO80 mutants, the HR frequency is reduced to 15% of th…	INO80 ortholog
AT1G55120	0.829392	0.00564649	FRUCT5	AtcwINV3, ATFRUCT5, FRUCT5	beta-fructofuranosidase 5	beta-fructofuranosidase 5;(source:Araport11)	Encodes a protein with fructan exohydrolase (FEH) activity acting on levan-type fructans (6-FEH, levanase). The enzyme does not have invertase activity.	beta-fructofuranosidase 5
AT2G35940	0.829203	1.45436e-05	BLH1	BLH1, EDA29	BEL1-like homeodomain 1	BEL1-like homeodomain 1;(source:Araport11)	Encodes a member of the BEL-like homeodomain protein family. Ecotopic expression in the embryo sac leads to defects in nuclear migration and cellularization and embryo sacs with multiple egg cells. Loss of function alleles have no female gametophyte defects. The ecotopic expression phenotype requires KNAT3 because it can be suppressed by loss of KNAT3 function alleles. Localized to the nucleus bu…	BEL1-like homeodomain 1
AT3G59210	0.828957	0.000314623	AT3G59210			F-box/RNI-like superfamily protein;(source:Araport11)		F-box/RNI-like superfamily protein
AT1G76720	0.828779	0.00185343	AT1G76720			eukaryotic translation initiation factor 2 (eIF-2) family protein;(source:Araport11)		eukaryotic translation initiation factor 2 (eIF-2) family protein
AT3G22370	0.828647	1.62172e-05	AOX1A	AOX1A, ATAOX1A, AtHSR3, HSR3	alternative oxidase 1A	alternative oxidase 1A;(source:Araport11)	Encodes AOX1a, an isoform of alternative oxidase that is expressed in rosettes, flowers, and root. The alternative oxidase of plant mitochondria transfers electrons from the ubiquinone pool to oxygen without energy conservations. It is regulated through transcriptional control and by pyruvate. Plays a role in shoot acclimation to low temperature. Also is capable of ameliorating reactive oxygen sp…	alternative oxidase 1A
AT5G04020	0.828425	0.000124594	AT5G04020			calmodulin binding protein;(source:Araport11)		calmodulin binding
AT4G01840	0.828404	0.00353866	KCO5	ATKCO5, ATTPK5, KCO5, TPK5	Ca2 activated outward rectifying K channel 5	Ca2+ activated outward rectifying K+ channel 5;(source:Araport11)	Encodes AtTPK5, a member of the Arabidopsis thaliana K+ channel family of AtTPK/KCO proteins. AtTPK5 is targeted to the vacuolar membrane. May form homomeric ion channels in vivo.	Ca2+ activated outward rectifying K+ channel 5
AT5G66910	0.826865	0.000265534	AT5G66910	NRG1.2		Disease resistance protein (CC-NBS-LRR class) family;(source:Araport11)	RPW8 -CNL gene is required for signal transduction of TNLs; functionally redundant to NRG1.1.	Disease resistance protein (CC-NBS-LRR class) family
AT2G01170	0.826483	3.45977e-05	BAT1	AtGABP, BAT1, GABP	bidirectional amino acid transporter 1	bidirectional amino acid transporter 1;(source:Araport11)	Encodes a bidirectional amino acid transporter that can transport ala, arg, glu and lys, GABA but not pro with both export and import activity. Its expression is localized in the vascular tissues suggesting a function in amino acids export from the phloem into sink tissue.	bidirectional amino acid transporter 1
AT3G14020	0.825827	0.000472256	NF-YA6	NF-YA6	nuclear factor Y, subunit A6	nuclear factor Y, subunit A6;(source:Araport11)		nuclear factor Y, subunit A6
AT4G31920	0.825662	0.000495769	RR10	ARR10, RR10	response regulator 10	response regulator 10;(source:Araport11)	Encodes an Arabidopsis response regulator (ARR) protein that acts in concert with other type-B ARRs in the cytokinin signaling pathway. Also involved in cytokinin-dependent inhibition of hypocotyl elongation and cytokinin-dependent greening and shooting in tissue culture. ARR1, ARR10, and ARR12 are redundant regulators of drought response, with ARR1 being the most critical. ARR1, ARR10 and ARR12 …	response regulator 10
AT3G49490	0.824791	2.44066e-05	AT3G49490			hypothetical protein;(source:Araport11)
AT1G26690	0.824177	0.00228246	AT1G26690			emp24/gp25L/p24 family/GOLD family protein;(source:Araport11)		emp24/gp25L/p24 family/GOLD family protein
AT2G34660	0.823687	1.51957e-05	ABCC2	ABCC2, AtABCC2, ATMRP2, EST4, MRP2	ATP-binding cassette C2	multidrug resistance-associated protein 2;(source:Araport11)	encodes a multidrug resistance-associated protein that is MgATP-energized glutathione S-conjugate pump. An ABCC-type arsenite-phytochelatin transporter. The expression of this gene is upregulated by herbicide safeners such as benoxacor and fenclorim. The mRNA is cell-to-cell mobile.	multidrug resistance-associated protein 2
AT1G69870	0.823391	1.99315e-05	NRT1.7	AtNPF2.13, NPF2.13, NRT1.7	nitrate transporter 1.7	nitrate transporter 1.7;(source:Araport11)	Encodes a low affinity nitrate transporter NRT1.7. Expressed in phloem. Responsible for source-to-sink remobilization of nitrate. The mRNA is cell-to-cell mobile.	nitrate transporter 1.7
AT2G46650	0.823332	1.89887e-05	CB5-C	ATCB5-C, B5 #1, CB5-C, CYTB5-C	cytochrome B5 isoform C	cytochrome B5 isoform C;(source:Araport11)	member of Cytochromes b5 The mRNA is cell-to-cell mobile.	cytochrome B5 isoform C
AT1G07630	0.820728	0.000127043	PLL5	PLL5	pol-like 5	pol-like 5;(source:Araport11)	Encodes a protein phosphatase 2C like gene, similar to POL. Involved in leaf development. Knockout mutants have abnormally shaped leaves.	pol-like 5
AT5G39410	0.820018	2.40198e-05	AT5G39410			Saccharopine dehydrogenase;(source:Araport11)		Saccharopine dehydrogenase
AT3G12360	0.819807	3.68823e-05	ITN1	ITN1	INCREASED TOLERANCE TO NACL	Ankyrin repeat family protein;(source:Araport11)	Encodes a protein with an ankyrin motif and transmembrane domains that is involved in salt tolerance. Expressed throughout the plant and localized to the plasma membrane. Loss of function mutations show an increased tolerance to salt based on assaying seedling growth in the presence of salt. In the mutants, induction of genes required for production of reactive oxygen species is reduced suggestin…	Ankyrin repeat family protein
AT4G13840	0.818223	1.33052e-05	AT4G13840	CER26		HXXXD-type acyl-transferase family protein;(source:Araport11)		HXXXD-type acyl-transferase family protein
AT1G60440	0.817063	0.00103281	PANK1	ATCOAA, ATPANK1, PANK1	pantothenate kinase 1	pantothenate kinase 1;(source:Araport11)	The gene AT1G60440 encodes pantothenate kinase 1. Its molecular function was shown to phosphorylate pantothenate to form 4â€™-phosphopantothenate.	pantothenate kinase 1
AT2G33835	0.81691	0.0063653	FES1	FES1	FRIGIDA-ESSENTIAL 1	Zinc finger C-x8-C-x5-C-x3-H type family protein;(source:Araport11)	Encodes a zinc finger domain containing protein that is expressed in the shoot/root apex and vasculature, and acts with FRI to repress flowering.FES1 mutants in a Col(FRI+) background will flower early under inductive conditions.	Zinc finger C-x8-C-x5-C-x3-H type family protein
AT1G72330	0.81623	0.000231666	ALAAT2	ALAAT2	alanine aminotransferase 2	alanine aminotransferase 2;(source:Araport11)	Encodes for alanine aminotransferase ALAAT2.	alanine aminotransferase 2
AT3G44480	0.815995	1.90765e-05	RPP1	cog1, RPP1	recognition of peronospora parasitica 1	Disease resistance protein (TIR-NBS-LRR class) family;(source:Araport11)	Encodes a TIR-NB-LRR R-protein RPP1 that confers resistance to Peronospora parasitica (downy mildew).	Disease resistance protein (TIR-NBS-LRR class) family
AT2G43800	0.815088	3.01586e-05	AT2G43800	FH2		Actin-binding FH2 (formin homology 2) family protein;(source:Araport11)	Localizes to plasmodesmata (PD) through its transmembrane domain and is required for normal intercellular trafficking. Functions in a partially redundant manner with its closest homolog AtFH1. Regulates PD's permeability by anchoring actin filaments to PD. Caps the barbed end of actin filaments and stabilizes them in vitro.	Actin-binding FH2 (formin homology 2) family protein
AT3G62800	0.813997	0.00207407	DRB4	ATTIF3K1, DRB4	double-stranded-RNA-binding protein 4	double-stranded-RNA-binding protein 4;(source:Araport11)	Encodes a nuclear dsRNA-binding protein DRB4 that interacts specifically with DCL4. May regulate DCL4 function and thereby affect miRNA biogenesis. Also has an impact on polymerase IV-dependent siRNA levels. DRB4 interacts with the P6 viral protein from Cauliflower mosaic virus and may be a target of viral silencing suppression.	double-stranded-RNA-binding protein 4
AT1G20560	0.813866	6.4903e-05	AAE1	AAE1	acyl activating enzyme 1	acyl activating enzyme 1;(source:Araport11)		acyl activating enzyme 1
AT3G11230	0.812967	0.00161223	AT3G11230			Yippee family putative zinc-binding protein;(source:Araport11)		Yippee family putative zinc-binding protein
AT1G52870	0.811229	1.24312e-05	AT1G52870			Peroxisomal membrane 22 kDa (Mpv17/PMP22) family protein;(source:Araport11)		Peroxisomal membrane 22 kDa (Mpv17/PMP22) family protein
AT2G06530	0.810839	4.87361e-05	VPS2.1	VPS2.1		SNF7 family protein;(source:Araport11)		SNF7 family protein
AT4G13810	0.810635	8.83407e-05	RLP47	AtRLP47, RLP47	receptor like protein 47	receptor like protein 47;(source:Araport11)		receptor like protein 47
AT4G20170	0.810623	9.77304e-05	GALS3	GALS3	galactan synthase 3	glycosyltransferase family protein (DUF23);(source:Araport11)		Domain of unknown function (DUF23)
AT2G26740	0.807993	2.48509e-05	SEH	ATSEH, SEH	soluble epoxide hydrolase	soluble epoxide hydrolase;(source:Araport11)	Encodes a soluble epoxide hydrolase whose expression is induced by auxin and water stress.	soluble epoxide hydrolase
AT1G12480	0.807111	0.00289145	OZS1	CDI3, OZS1, RCD3, SLAC1	OZONE-SENSITIVE 1	C4-dicarboxylate transporter/malic acid transport protein;(source:Araport11)	Encodes a membrane protein with 10 predicted transmembrane helices. SLAC1 is a multispanning membrane protein expressed predominantly in guard cells that plays a role in regulating cellular ion homeostasis and S-type anion currents. SLAC1 is important for normal stomatal closure in response to a variety of signals including elevated CO2, ozone, ABA, darkness, and humidity. SLAC1:GFP localizes to …	C4-dicarboxylate transporter/malic acid transport protein
AT1G68300	0.806942	0.000213437	AT1G68300			Adenine nucleotide alpha hydrolases-like superfamily protein;(source:Araport11)		Adenine nucleotide alpha hydrolases-like superfamily protein
AT2G27920	0.805592	0.000352942	SCPL51	SCPL51	serine carboxypeptidase-like 51	serine carboxypeptidase-like 51;(source:Araport11)		serine carboxypeptidase-like 51
AT1G73980	0.804602	4.47324e-05	AT1G73980	AtTTM1, TTM1		Phosphoribulokinase / Uridine kinase family;(source:Araport11)	TTM1 is a triphosphate tunnel metalloenzyme that displays pyrophosphatase activity. It contains both a uridine kinase (UK) domain,CYTH domain, a coiled-coil domain and a transmembrane domain at the C-terminal Mutants show a delay in leaf senescence. Can functionally complement TTM1 and vise versa. (PMID:28733390)	Phosphoribulokinase / Uridine kinase family
AT1G66180	0.803669	0.000117324	AT1G66180			Eukaryotic aspartyl protease family protein;(source:Araport11)	The gene encodes a putative aspartyl protease (ASP). Its expression is induced in response to light and ascorbate. The mRNA is cell-to-cell mobile.	Eukaryotic aspartyl protease family protein
AT1G54570	0.802992	0.00013055	PES1	PES1	phytyl ester synthase 1	Esterase/lipase/thioesterase family protein;(source:Araport11)	Encodes a protein with phytyl ester synthesis and diacylglycerol acyltransferase activities that is involved in the deposition of free phytol and free fatty acids in the form of phytyl esters in chloroplasts, a process involved in maintaining the integrity of the photosynthetic membrane during abiotic stress and senescence.	Esterase/lipase/thioesterase family protein
AT4G13410	0.802706	0.000104746	ATCSLA15	ATCSLA15, CSLA15		Nucleotide-diphospho-sugar transferases superfamily protein;(source:Araport11)	encodes a gene similar to cellulose synthase	Nucleotide-diphospho-sugar transferases superfamily protein
AT1G58030	0.802671	4.16286e-05	CAT2	AtCAT2, CAT2	cationic amino acid transporter 2	cationic amino acid transporter 2;(source:Araport11)	Encodes a member of the cationic amino acid transporter (CAT) subfamily of amino acid polyamine choline transporters. Localized to the tonoplast.	cationic amino acid transporter 2
AT2G23840	0.802383	4.56044e-05	AT2G23840			HNH endonuclease;(source:Araport11)		HNH endonuclease
AT1G70530	0.801944	7.13175e-05	CRK3	CRK3	cysteine-rich RLK (RECEPTOR-like protein kinase) 3	cysteine-rich RLK (RECEPTOR-like protein kinase) 3;(source:Araport11)	Encodes a cysteine-rich receptor-like protein kinase.	cysteine-rich RLK (RECEPTOR-like protein kinase) 3
AT3G19553	0.801925	4.87886e-05	PUT5	PUT5	POLYAMINE UPTAKE TRANSPORTER 5	Amino acid permease family protein;(source:Araport11)	Encodes POLYAMINE UPTAKE TRANSPORTER 5, an amino acid permease family protein.	Amino acid permease family protein
AT1G59970	0.801334	0.000791865	AT1G59970	AT5-MMP		Matrixin family protein;(source:Araport11)		Matrixin family protein
AT4G32150	0.801041	6.33936e-05	VAMP711	ATVAMP711, VAMP711	vesicle-associated membrane protein 711	vesicle-associated membrane protein 711;(source:Araport11)	AtVAMP711 is a member of Synaptobrevin-like AtVAMP7C, v-SNARE (soluble N-ethyl-maleimide sensitive factor attachment protein receptors) protein family. SNAREs have been divided into four subgroups: Qa-, Qb-, Qc- and R-SNAREs. R-SNAREs are classified into three groups, the Sec22-, YKT6- and VAMP7-like R-SNAREs. One R-SNARE and three Q-SNAREs (one of each subgroup) form the trans-SNARE complex, whi…	vesicle-associated membrane protein 711
AT1G27180	0.80076	0.00157872	AT1G27180			disease resistance protein (TIR-NBS-LRR class);(source:Araport11)		disease resistance protein (TIR-NBS-LRR class), putative
AT1G14170	0.800177	0.00251071	AT1G14170			RNA-binding KH domain-containing protein;(source:Araport11)		RNA-binding KH domain-containing protein
AT5G66210	0.800045	0.000199433	CPK28	CPK28	calcium-dependent protein kinase 28	calcium-dependent protein kinase 28;(source:Araport11)	Calcium Dependent Protein Kinase. Functions in the BIK1 innate immune response pathway.	calcium-dependent protein kinase 28
AT1G54030	0.799756	6.3794e-05	MVP1	ERMO3, GOLD36, MVP1, NUC	MODIFIED VACUOLE PHENOTYPE 1	GDSL-like Lipase/Acylhydrolase superfamily protein;(source:Araport11)	Encodes a vacuolar protein. Mutation causes organizational defects in the endoplasmic reticulum and aberrant protein trafficking in the plant secretory pathway. The mRNA is cell-to-cell mobile.	GDSL-like Lipase/Acylhydrolase superfamily protein
AT1G15780	0.79971	4.43335e-05	NRB4	AtMed15a, MED15_1, NRB4	Non-Recognition-of-BTH 4	mediator of RNA polymerase II transcription subunit 15a-like protein;(source:Araport11)
AT4G36030	0.799216	0.000387802	ARO3	ARO3	armadillo repeat only 3	armadillo repeat only 3;(source:Araport11)	Armadillo repeat protein. One of a family of four in Arabidopsis. Expressed in vegetative tissues, anthers and ovules.	armadillo repeat only 3
AT4G13770	0.798636	9.53864e-06	CYP83A1	CYP83A1, REF2	cytochrome P450, family 83, subfamily A, polypeptide 1	cytochrome P450, family 83, subfamily A, polypeptide 1;(source:Araport11)	Encodes a cytochrome p450 enzyme that catalyzes the initial conversion of aldoximes to thiohydroximates in the synthesis of glucosinolates not derived from tryptophan. Also has a role in auxin homeostasis.	cytochrome P450, family 83, subfamily A, polypeptide 1
AT1G10920	0.798117	0.00178255	LOV1	LOV1	LOCUS ORCHESTRATING VICTORIN EFFECTS1	NB-ARC domain-containing disease resistance protein;(source:Araport11)	Encodes LOV1, a disease susceptibility gene that, paradoxically, is a member of the NBS-LRR resistance gene family. Conditions susceptibility to the fungus Cochliobolus victoriae and victorin-dependent induction of defense-associated proteins. Saturation mutagenesis identified 59 lov mutations that all display reduced susceptibility to vitorin. Mutations in known defense response pathways do not …	NB-ARC domain-containing disease resistance protein
AT3G14270	0.797446	4.43347e-05	FAB1B	FAB1B	FORMS APLOID AND BINUCLEATE CELLS 1B	phosphatidylinositol-4-phosphate 5-kinase family protein;(source:Araport11)	Encodes a protein that is predicted to act as a 1-phosphatidylinositol-3-phosphate (PtdIns3P) 5-kinase based on its homology to Fab1 from yeast. It contains an FYVE domain required for binding to PtdIns3P-containing membranes in yeast, as well as a Cpn60_TCP1 homology domain plus a kinase domain. fab1a/fab1b pollen grains not viable and have defective vacuolar organization. FAB1A and FAB1B comple…	phosphatidylinositol-4-phosphate 5-kinase family protein
AT1G29760	0.796904	0.00273222	AT1G29760	SEIPIN2		Putative adipose-regulatory protein (Seipin);(source:Araport11)	Membrane protein involved in lipid droplet biogenesis primarily in pollen. The interaction motif on SEIPIN2 for VAP27-1 is restricted to the N-terminal 30 amino acids that contain an FFAT motif.	Putative adipose-regulatory protein (Seipin)
AT1G50940	0.796348	0.000330081	ETFALPHA	ETFALPHA	electron transfer flavoprotein alpha	electron transfer flavoprotein alpha;(source:Araport11)	Encodes the electron transfer flavoprotein ETF alpha, a putative subunit of the mitochondrial electron transfer flavoprotein complex (ETF beta is At5g43430.1) in Arabidopsis. Mutations of the ETF beta gene results in accelerated senescence and early death compared to wild-type during extended darkness.	electron transfer flavoprotein alpha
AT2G39420	0.79613	0.000194426	AT2G39420	MAGL8		alpha/beta-Hydrolases superfamily protein;(source:Araport11)		alpha/beta-Hydrolases superfamily protein
AT3G10985	0.795343	9.80249e-05	SAG20	ATWI-12, SAG20, WI12	senescence associated gene 20	senescence associated gene 20;(source:Araport11)	A senescence-associated gene whose expression is induced in response to treatment with Nep1, a fungal protein that causes necrosis. The mRNA is cell-to-cell mobile.	senescence associated gene 20
AT1G53310	0.7952	2.21279e-05	PPC1	ATPEPC1, ATPPC1, PEPC1, PPC1	phosphoenolpyruvate carboxylase 1	phosphoenolpyruvate carboxylase 1;(source:Araport11)	Encodes one of four Arabidopsis phosphoenolpyruvate carboxylase proteins.Plays an important role in carbon and nitrogen metabolism.	phosphoenolpyruvate carboxylase 1
AT1G19670	0.794479	2.36569e-05	CLH1	ATCLH1, ATHCOR1, CLH1, CORI1	chlorophyllase 1	chlorophyllase 1;(source:Araport11)	Chlorophyllase is the first enzyme involved in chlorophyll degradation. It catalyzes the hydrolysis of the ester bond to yield chlorophyllide and phytol. AtCLH1 lacks a typical signal sequence for the chloroplast. Its expression is induced rapidly by methyljasmonate, a known promoter of senescence and chlorophyll degradation.	chlorophyllase 1
AT5G20190	0.793414	2.73006e-05	AT5G20190			Tetratricopeptide repeat (TPR)-like superfamily protein;(source:Araport11)		Tetratricopeptide repeat (TPR)-like superfamily protein
AT2G42750	0.793391	3.01672e-05	AT2G42750	DJC77		DNAJ heat shock N-terminal domain-containing protein;(source:Araport11)		DNAJ heat shock N-terminal domain-containing protein
AT1G61300	0.792237	5.30447e-05	AT1G61300			LRR and NB-ARC domains-containing disease resistance protein;(source:Araport11)		LRR and NB-ARC domains-containing disease resistance protein
AT2G22010	0.792226	4.80666e-05	RKP	RKP	related to KPC1	related to KPC1;(source:Araport11)	Encodes a protein predicted to act as a RING E3 ubiquitin ligase. It appears to regulate the stability of the KRP1/ICK1 cyclin dependent kinase inhibitor. Induced by beet severe curly virus (BSCTV) C4 protein.	related to KPC1
AT1G25211	0.792079	0.000960295	AT1G25211			F-box family protein;(source:Araport11)		F-box family protein
AT4G34480	0.791534	3.89322e-05	AT4G34480			O-Glycosyl hydrolases family 17 protein;(source:Araport11)		O-Glycosyl hydrolases family 17 protein
AT3G53950	0.790913	0.00335781	AT3G53950			glyoxal oxidase-related protein;(source:Araport11)		glyoxal oxidase-related protein
AT4G02715	0.790861	5.46245e-05	AT4G02715			flocculation FLO11-like protein;(source:Araport11)
AT1G72900	0.790717	0.00202191	AT1G72900			Toll-Interleukin-Resistance (TIR) domain-containing protein;(source:Araport11)		Toll-Interleukin-Resistance (TIR) domain-containing protein
AT1G07310	0.79071	8.93193e-05	AT1G07310			Calcium-dependent lipid-binding (CaLB domain) family protein;(source:Araport11)		Calcium-dependent lipid-binding (CaLB domain) family protein
AT5G61910	0.790353	0.000357356	AT5G61910			DCD (Development and Cell Death) domain protein;(source:Araport11)		DCD (Development and Cell Death) domain protein
AT3G56880	0.78905	7.59316e-05	AT3G56880			VQ motif-containing protein;(source:Araport11)		VQ motif-containing protein
AT5G17520	0.788661	4.51262e-05	RCP1	MEX1, RCP1	ROOT CAP 1	root cap 1 (RCP1);(source:Araport11)	Encodes a maltose transporter that is expressed in leaves and roots. Mutations at the MEX1 locus cause accumulation of both starch and maltose in leaves, with maltose levels at least 40 times higher than that of wild-type. This gene encodes a protein located in the chloroplast envelope.	root cap 1 (RCP1)
AT1G02880	0.788462	0.000281433	TPK1	TPK1	thiamin pyrophosphokinase1	thiamin pyrophosphokinase1;(source:Araport11)	Encodes a thiamine pyrophosphokinase capable of producing thiamine pyrophosphate from free thiamine.	thiamin pyrophosphokinase1
AT3G46620	0.788209	0.00346233	RDUF1	AtRDUF1, BTL10, RDUF1	RING and Domain of Unknown Function 1117 1	zinc finger (C3HC4-type RING finger) family protein;(source:Araport11)	Encodes an ABA- and drought-induced RING-DUF1117 gene whose mutation results in hyposensitive phenotypes toward ABA in terms of germination rate and stomatal closure and markedly reduced tolerance to drought stress relative to wild-type plants.	zinc finger (C3HC4-type RING finger) family protein
AT4G12070	0.78799	0.000923965	AT4G12070			hypothetical protein;(source:Araport11)
AT1G54115	0.787372	0.00041529	CCX4	ATCCX4, CCX4, XS2	cation calcium exchanger 4	cation calcium exchanger 4;(source:Araport11)	Involved in cation (Na and K) homeostasis.	cation calcium exchanger 4
AT5G54200	0.787289	0.00105236	AT5G54200	WDD1		Transducin/WD40 repeat-like superfamily protein;(source:Araport11)		Transducin/WD40 repeat-like superfamily protein
AT4G09750	0.787247	0.000224867	AT4G09750			NAD(P)-binding Rossmann-fold superfamily protein;(source:Araport11)		NAD(P)-binding Rossmann-fold superfamily protein
AT5G64410	0.786149	0.000187511	OPT4	ATOPT4, OPT4	oligopeptide transporter 4	oligopeptide transporter 4;(source:Araport11)	oligopeptide transporter	oligopeptide transporter 4
AT2G15570	0.785918	0.00548459	ATHM3	ATHM3, ATM3, GAT1, TRX-M3		Thioredoxin superfamily protein;(source:Araport11)	chloroplast protein similar to prokaryotic thioredoxin.	Thioredoxin superfamily protein
AT4G33140	0.785666	0.00355744	AT4G33140			Haloacid dehalogenase-like hydrolase (HAD) superfamily protein;(source:Araport11)		Haloacid dehalogenase-like hydrolase (HAD) superfamily protein
AT2G36960	0.785623	0.000685887	TKI1	TKI1	TSL-kinase interacting protein 1	TSL-kinase interacting protein 1;(source:Araport11)	Arabidopsis thaliana myb/SANT domain protein	TSL-kinase interacting protein 1
AT4G34980	0.785396	3.21769e-05	SLP2	SLP2	subtilisin-like serine protease 2	subtilisin-like serine protease 2;(source:Araport11)	Serine protease similar to subtilisin.	subtilisin-like serine protease 2
AT1G72930	0.785246	2.7858e-05	TIR	AtTN10, TIR, TN10	toll/interleukin-1 receptor-like	toll/interleukin-1 receptor-like protein;(source:Araport11)	Toll/interleukin-1 receptor-like protein (TIR) mRNA,	toll/interleukin-1 receptor-like
AT1G73500	0.784424	0.000654817	MKK9	ATMKK9, MKK9	MAP kinase kinase 9	MAP kinase kinase 9;(source:Araport11)	member of MAP Kinase Kinase family. Autophosphorylates and also phosphorylates MPK3 and MPK6. Independently involved in ethylene and calmalexin biosynthesis. Induces transcription of ACS2, ACS6, ERF1, ERF2, ERF5, ERF6, CYP79B2, CYP79B3, CYP71A13 and PAD3.	MAP kinase kinase 9
AT4G30560	0.784276	0.00330905	CNGC9	ATCNGC9, CNGC9	cyclic nucleotide gated channel 9	cyclic nucleotide gated channel 9;(source:Araport11)	member of Cyclic nucleotide gated channel family	cyclic nucleotide gated channel 9
AT5G64390	0.784192	0.000214593	HEN4	HEN4	HUA ENHANCER 4	RNA-binding KH domain-containing protein;(source:Araport11)	encodes a K homology (KH) domain-containing, putative RNA binding protein that interacts with HUA1, a CCCH zinc finger RNA binding protein in the nucleus. HEN4 acts redundantly with HUA1 and HUA2 in the specification of floral organ identity in the third whorl. The mRNA is cell-to-cell mobile.	RNA-binding KH domain-containing protein
AT4G18220	0.783903	0.00298513	AT4G18220			Drug/metabolite transporter superfamily protein;(source:Araport11)		Drug/metabolite transporter superfamily protein
AT5G11600	0.783757	0.00601217	AT5G11600			hypothetical protein;(source:Araport11)
AT5G67180	0.783538	0.00191142	TOE3	EAT3, TOE3	target of early activation tagged (EAT) 3	target of early activation tagged (EAT) 3;(source:Araport11)		target of early activation tagged (EAT) 3
AT4G10955	0.782975	0.00304254	AT4G10955			alpha/beta-Hydrolases superfamily protein;(source:Araport11)		alpha/beta-Hydrolases superfamily protein
AT2G42790	0.781851	0.00013735	CSY3	CSY3	citrate synthase 3	citrate synthase 3;(source:Araport11)	Encodes a peroxisomal citrate synthase that is expressed throughout seedling and shoot development.	citrate synthase 3
AT5G46450	0.781259	9.13079e-05	AT5G46450			Disease resistance protein (TIR-NBS-LRR class) family;(source:Araport11)		Disease resistance protein (TIR-NBS-LRR class) family
AT5G40060	0.781164	0.000467973	AT5G40060			Disease resistance protein (NBS-LRR class) family;(source:Araport11)		Disease resistance protein (NBS-LRR class) family
AT4G30210	0.779687	3.97368e-05	ATR2	AR2, ATR2	P450 reductase 2	P450 reductase 2;(source:Araport11)	Encodes NADPH-cytochrome P450 reductase that catalyzes the first oxidative step of the phenylpropanoid general pathway. The mRNA is cell-to-cell mobile.	P450 reductase 2
AT1G61180	0.779479	0.000252245	AT1G61180	UNI		LRR and NB-ARC domains-containing disease resistance protein;(source:Araport11)		LRR and NB-ARC domains-containing disease resistance protein
AT1G64970	0.779048	6.44383e-05	G-TMT	G-TMT, TMT1, VTE4	gamma-tocopherol methyltransferase	gamma-tocopherol methyltransferase;(source:Araport11)	gamma-tocopherol methyltransferase (g-TMT) mRNA, nuclear; mutant has Deficient in alpha and beta tocopherol; Accumulates gamma tocopherol in leaves	gamma-tocopherol methyltransferase
AT1G66970	0.778949	1.57572e-05	SVL2	GDPDL1, SVL2	SHV3-like 2	SHV3-like 2;(source:Araport11)	Encodes a member of the glycerophosphodiester phosphodiesterase like (GDPD-like) family.	SHV3-like 2
AT3G15530	0.777322	0.000295266	AT3G15530			S-adenosyl-L-methionine-dependent methyltransferases superfamily protein;(source:Araport11)		S-adenosyl-L-methionine-dependent methyltransferases superfamily protein
AT5G52880	0.77721	0.00448979	AT5G52880			F-box family protein;(source:Araport11)		F-box family protein
AT1G75040	0.776814	6.03837e-05	PR5	PR-5, PR5	pathogenesis-related gene 5	pathogenesis-related protein 5;(source:Araport11)	Thaumatin-like protein involved in response to pathogens. mRNA level of the PR-5 gene (At1g75040)is significantly changed after cutting the inflorescence stem indicating the existence of a network of signal transducing pathways as other stress-regulated genes (At5g01410, At3g17800, At1g29930)do not response to the treatment. The mRNA is cell-to-cell mobile.	pathogenesis-related gene 5
AT1G15530	0.776448	0.00216209	AT1G15530	LecRK-S.1		Concanavalin A-like lectin protein kinase family protein;(source:Araport11)		Concanavalin A-like lectin protein kinase family protein
AT2G47650	0.775889	9.44126e-05	UXS4	UXS4	UDP-xylose synthase 4	UDP-xylose synthase 4;(source:Araport11)	encodes a protein similar to UDP-glucuronic acid decarboxylase. UDP-glucuronic acid decarboxylase produces UDP-xylose, which is a substrate for many cell wall carbohydrates including hemicellulose and pectin. UDP-xylose is also known to feedback regulate several cell wall biosynthetic enzymes.	UDP-xylose synthase 4
AT1G11090	0.775527	0.00392233	AT1G11090	MAGL1		alpha/beta-Hydrolases superfamily protein;(source:Araport11)		alpha/beta-Hydrolases superfamily protein
AT2G44290	0.774688	0.000556113	AT2G44290	LTPG13		Bifunctional inhibitor/lipid-transfer protein/seed storage 2S albumin superfamily protein;(source:Araport11)		Bifunctional inhibitor/lipid-transfer protein/seed storage 2S albumin superfamily protein
AT1G76180	0.774299	2.85016e-05	ERD14	ERD14	EARLY RESPONSE TO DEHYDRATION 14	Dehydrin family protein;(source:Araport11)	Encodes a dehydrin protein whose expression is induced early on in response to dehydration stress. This gene's expression to cold occurs in two waves, with early induction occurring within 1 h and secondary induction occurring 5 h after the beginning of cold stress. Expression is also induced in response to ABA but not in response to 2,4-D, BA, and GA3. ERD14 protein is capable of binding Ca2+, e…	Dehydrin family protein
AT5G08230	0.772437	0.00031581	AT5G08230	HULK1, SL5		tudor/PWWP/MBT domain protein;(source:Araport11)	HUA and HUA-LIKE (HULK) genes act redundantly to regulate a subset of essential genes, with some (or all) family members also having specific functions.	Tudor/PWWP/MBT domain-containing protein
AT4G12570	0.772433	0.00139018	UPL5	UPL5	ubiquitin protein ligase 5	ubiquitin protein ligase 5;(source:Araport11)	Knock-out mutants showed accelerated senescence of leaves. The mRNA is cell-to-cell mobile.	ubiquitin protein ligase 5
AT5G47640	0.772413	0.000425818	NF-YB2	NF-YB2	nuclear factor Y, subunit B2	nuclear factor Y, subunit B2;(source:Araport11)	Involved in the regulation of response to nutrient levels.	nuclear factor Y, subunit B2
AT1G29720	0.771221	5.46218e-05	AT1G29720			Leucine-rich repeat transmembrane protein kinase;(source:Araport11)		Leucine-rich repeat transmembrane protein kinase
AT2G25650	0.771207	0.00496989	AT2G25650	GPL1		DNA-binding storekeeper protein-related transcriptional regulator;(source:Araport11)		DNA-binding storekeeper protein-related transcriptional regulator
AT1G56280	0.771095	3.6222e-05	DI19	ATDI19, DI19	drought-induced 19	drought-induced 19;(source:Araport11)	Encodes a gene whose transcript level in root and leaves increases to progressive drought stress. The increase in transcript level is independent from abscisic acid level. Sequence is not similar to any protein of known function. It appears to be a member of plant-specific gene family. It's phosphorylated by AtCPK11 in a Ca(2+)-dependent manner at Thr105 and Ser107 within the AtDi19 bipartite nuc…	drought-induced 19
AT1G13250	0.770513	0.000124583	GATL3	GATL3	galacturonosyltransferase-like 3	galacturonosyltransferase-like 3;(source:Araport11)	Encodes a protein with putative galacturonosyltransferase activity.	galacturonosyltransferase-like 3
AT5G65630	0.770505	5.71382e-05	GTE7	GTE7	global transcription factor group E7	global transcription factor group E7;(source:Araport11)	This gene is predicted to encode a bromodomain-containing protein. Plant lines expressing RNAi constructs targeted against GTE7 show some resistance to agrobacterium-mediated root transformation.	global transcription factor group E7
AT4G23050	0.768892	0.000457819	AT4G23050			PAS domain-containing protein tyrosine kinase family protein;(source:Araport11)		PAS domain-containing protein tyrosine kinase family protein
AT4G04970	0.768387	0.000110677	GSL1	ATGSL01, ATGSL1, GSL01, GSL1	glucan synthase-like 1	glucan synthase-like 1;(source:Araport11)	encodes a gene similar to callose synthase The mRNA is cell-to-cell mobile.	glucan synthase-like 1
AT5G27840	0.768073	0.000139732	TOPP8	AUN2, TOPP8		Calcineurin-like metallo-phosphoesterase superfamily protein;(source:Araport11)	Encodes a Type One Protein Phosphatase that acts as a nucleocytoplasmic negative regulator of tip growth. Mutants affect pollen germination, pollen tube growth, and root hair growth. It acts genetically downstream of ANX1 (AT3G04690) and ANX2 (AT5G28680) and is functionally redundant with ATUNIS1/TOPP9 (AT3G05580).	Calcineurin-like metallo-phosphoesterase superfamily protein
AT5G10370	0.767991	0.00192718	AT5G10370			helicase domain-containing protein / IBR domain-containing protein / zinc finger protein-like protein;(source:Araport11)		helicase domain-containing protein / IBR domain-containing protein / zinc finger protein-related
AT2G36430	0.767733	0.00103604	AT2G36430			transmembrane protein, putative (DUF247);(source:Araport11)		Plant protein of unknown function (DUF247)
AT4G16150	0.767647	7.10278e-05	AT4G16150	CAMTA5		calmodulin-binding transcription activator 5;(source:Araport11)	CATMA5 is a transcriptional activator. It acts in the cold response pathway, it can bind to and activate the expression of DREB1 genes.	calmodulin binding;transcription regulators
AT1G21580	0.767613	6.34076e-05	AT1G21580	SOP1		Zinc finger C-x8-C-x5-C-x3-H type family protein;(source:Araport11)	Encodes a zinc-finger protein that co-localizes with the exosome-associated RNA helicase HEN2 and functions as a co-factor of nuclear RNA quality control by the nucleoplasmic exosome.	Zinc finger C-x8-C-x5-C-x3-H type family protein
AT1G59820	0.767325	0.00024455	ALA3	ALA3	aminophospholipid ATPase 3	aminophospholipid ATPase 3;(source:Araport11)	Encodes a phospholipid translocase. Involved in secretory vesicle formation from trans-Golgi in peripheral columella cells at the root tip. Mutants have short primary roots and grow slower. The mRNA is cell-to-cell mobile.	aminophospholipid ATPase 3
AT4G37310	0.766932	0.000183396	CYP81H1	CYP81H1	cytochrome P450, family 81, subfamily H, polypeptide 1	cytochrome P450, family 81, subfamily H, polypeptide 1;(source:Araport11)	member of CYP81H	cytochrome P450, family 81, subfamily H, polypeptide 1
AT2G04690	0.766686	0.00012503	AT2G04690			Pyridoxamine 5-phosphate oxidase family protein;(source:Araport11)		Pyridoxamine 5'-phosphate oxidase family protein
AT4G00450	0.765803	9.3956e-05	CCT	CCT, CRP, MED12	CENTER CITY	RNA polymerase II transcription mediator;(source:Araport11)	Encodes the Arabidopsis homolog of the transcriptional regulator MED12, is dynamically expressed during embryogenesis and regulates both developmental timing and the radial pattern formation. Involved in flowering time. The mutant enhances the expression of the flowering time (FT) gene. A knockout mutant of this gene showed late-flowering phenotype.	RNA polymerase II transcription mediators
AT1G29690	0.76568	0.00317491	CAD1	CAD1, NSL2	constitutively activated cell death 1	MAC/Perforin domain-containing protein;(source:Araport11)	Encodes a protein containing a domain with significant homology to the MACPF (membrane attack complex and perforin) domain of complements and perforin proteins that are involved in innate immunity in animals. Transgenic <i>cad1-1</i> mutant plants show lesions seen in the hypersensitive response, as well as a spontaneous activation of expression of pathogenesis-related genes and leading to a 32-f…	MAC/Perforin domain-containing protein
AT5G05870	0.765377	0.00458294	UGT76C1	UGT76C1	UDP-glucosyl transferase 76C1	UDP-glucosyl transferase 76C1;(source:Araport11)		UDP-glucosyl transferase 76C1
AT5G49710	0.765289	0.00490498	AT5G49710			RING finger protein;(source:Araport11)
AT5G59920	0.764847	0.000829807	ULI3	ULI3	UV-B LIGHT INSENSITIVE 3	Cysteine/Histidine-rich C1 domain family protein;(source:Araport11)	Isolated in a screen for UV-B insensitive mutants using a hypocotyl growth inhibition assay. Mutants are defective in a number of UV-B responses.	Cysteine/Histidine-rich C1 domain family protein
AT5G28020	0.763939	0.000202711	CYSD2	ATCYSD2, CYSD2	cysteine synthase D2	cysteine synthase D2;(source:Araport11)	Encodes cysteine synthase CysD2.	cysteine synthase D2
AT1G20450	0.763669	5.03571e-05	ERD10	ERD10, LTI29, LTI45	EARLY RESPONSIVE TO DEHYDRATION 10	Dehydrin family protein;(source:Araport11)	Encodes a gene induced by low temperature and dehydration. Inhibits e.coli growth while overexpressed. Belongs to the dehydrin protein family, which contains highly conserved stretches of 7-17 residues that are repetitively scattered in their sequences, the K-, S-, Y- and lysine rich segments. LTI29 and LTI30 double overexpressors confer cold tolerance. Localized to membranes and cytoplasm.	Dehydrin family protein
AT2G28840	0.763321	4.56623e-05	XBAT31	XBAT31	XB3 ortholog 1 in Arabidopsis thaliana	hypothetical protein;(source:Araport11)		XB3 ortholog 1 in Arabidopsis thaliana
AT1G78680	0.762573	5.60684e-05	GGH2	ATGGH2, GGH2	gamma-glutamyl hydrolase 2	gamma-glutamyl hydrolase 2;(source:Araport11)	The Arabidopsis protein AtGGH2 is a gamma-glutamyl hydrolase acting specifically on monoglutamates. The enzyme is involved in the tetrahydrofolate metabolism and located to the vacuole.	gamma-glutamyl hydrolase 2
AT5G58670	0.759255	0.000121846	PLC1	ATPLC, ATPLC1, PLC1	phospholipase C1	phospholipase C1;(source:Araport11)	phosphatidylinositol-specific phospholipase C is induced to a significant extent under various environmental stresses, such as dehydration, salinity, and low temperature. May play a role in secondary ABA response. There are two genes called ATPLC1, one corresponding to AT4g38530 and one corresponding ot AT5g58670 (this one).	phospholipase C1
AT1G56520	0.758428	0.00125623	AT1G56520			Disease resistance protein (TIR-NBS-LRR class) family;(source:Araport11)		Disease resistance protein (TIR-NBS-LRR class) family
AT4G00800	0.758239	9.55568e-05	SETH5	SETH5, VPS8		transducin family protein / WD-40 repeat family protein;(source:Araport11)		transducin family protein / WD-40 repeat family protein
AT5G60300	0.758185	0.00475655	LecRK-I.9	DORN1, LecRK-I.9, P2K1	lectin receptor kinase I.9	Concanavalin A-like lectin protein kinase family protein;(source:Araport11)	Encodes a legume-type lectin receptor kinase that is structurally distinct from the mammalian extracellular ATP receptors and acts as an extracellular ATP receptor in Arabidopsis. Extracellular ATP acts as a damage-associated molecular pattern in plants, and its signaling through P2K1 is important for mounting an effective defense response against various pathogenic microorganisms. It also plays …	Concanavalin A-like lectin protein kinase family protein
AT1G72680	0.75816	0.00190379	CAD1	ATCAD1, CAD1	cinnamyl-alcohol dehydrogenase	cinnamyl-alcohol dehydrogenase;(source:Araport11)		cinnamyl-alcohol dehydrogenase
AT4G33490	0.757941	0.000105371	AT4G33490			Eukaryotic aspartyl protease family protein;(source:Araport11)		Eukaryotic aspartyl protease family protein
AT2G20950	0.757556	0.000262733	AT2G20950			phospholipase-like protein (PEARLI 4) family protein;(source:Araport11)		Arabidopsis phospholipase-like protein (PEARLI 4) family
AT1G03060	0.757098	9.91676e-05	SPI	BCHA1, SPI	SPIRRIG	BEACH-DOMAIN HOMOLOG A1;(source:Araport11)	Encodes a WD/BEACH domain protein involved in cell morphogenesis and ribonucleoprotein particle formation. It interacts with the P-body core component DCP2, associates to mRNA processing bodies (P-bodies), and regulates their assembly upon salt stress.	Beige/BEACH domain ;WD domain, G-beta repeat protein
AT5G50800	0.756918	0.00150335	SWEET13	AtSWEET13, RPG2, SWEET13		Nodulin MtN3 family protein;(source:Araport11)	Encodes a member of the SWEET sucrose efflux transporter family proteins, together with RPG1, it is involved in pollen development. Together with SWEET14, it is likely involved in modulating the GA response and is required for proper development of anthers, seeds and seedlings.	Nodulin MtN3 family protein
AT2G12400	0.756223	0.00227281	AT2G12400			plasma membrane fusion protein;(source:Araport11)
AT3G56400	0.756012	7.40314e-05	WRKY70	ATWRKY70, WRKY70	WRKY DNA-binding protein 70	WRKY DNA-binding protein 70;(source:Araport11)	Member of WRKY Transcription Factor; Group III. Function as activator of SA-dependent defense genes and a repressor of JA-regulated genes. WRKY70-controlled suppression of JA-signaling is partly executed by NPR1.	WRKY DNA-binding protein 70
AT1G77370	0.755705	0.000439869	AT1G77370			Glutaredoxin family protein;(source:Araport11)		Glutaredoxin family protein
AT3G23790	0.755342	0.00577481	AAE16	AAE16	acyl activating enzyme 16	AMP-dependent synthetase and ligase family protein;(source:Araport11)		AMP-dependent synthetase and ligase family protein
AT4G11570	0.755337	6.06098e-05	AT4G11570	AtPyrP2		Haloacid dehalogenase-like hydrolase (HAD) superfamily protein;(source:Araport11)	Encodes plastid localized protein involved in riboflavin biosynthesis. It dephosphorylates 5-amino-6-ribitylamino- 2,4(1H,3H) pyrimidinedione 5&#8242;-phosphate (ARPP) .	Haloacid dehalogenase-like hydrolase (HAD) superfamily protein
AT5G15020	0.754593	0.000100297	SNL2	SNL2	SIN3-like 2	SIN3-like 2;(source:Araport11)	Encodes a homolog of the transcriptional repressor SIN3 (AT1G24190).	SIN3-like 2
AT1G48430	0.754026	0.000138807	AT1G48430			Dihydroxyacetone kinase;(source:Araport11)		Dihydroxyacetone kinase
AT3G02050	0.753456	0.000103995	KUP3	ATKT4, ATKUP3, KUP3	K uptake transporter 3	K+ uptake transporter 3;(source:Araport11)	potassium transporter KUP3p (KUP3)	K+ uptake transporter 3
AT3G26450	0.753308	8.0417e-05	AT3G26450			Polyketide cyclase/dehydrase and lipid transport superfamily protein;(source:Araport11)		Polyketide cyclase/dehydrase and lipid transport superfamily protein
AT5G47730	0.753086	0.00124961	AT5G47730			Sec14p-like phosphatidylinositol transfer family protein;(source:Araport11)		Sec14p-like phosphatidylinositol transfer family protein
AT4G37870	0.752663	4.0363e-05	PCK1	PCK1, PEPCK	phosphoenolpyruvate carboxykinase 1	phosphoenolpyruvate carboxykinase 1;(source:Araport11)	Encodes a phosphoenolpyruvate carboxykinase that localizes to the cytosol.	phosphoenolpyruvate carboxykinase 1
AT1G63880	0.752548	0.000118464	AT1G63880			Disease resistance protein (TIR-NBS-LRR class) family;(source:Araport11)	Encodes a TIR-NBS-LRR class of disease resistance protein effective against Leptosphaeria maculans. The mRNA is cell-to-cell mobile.	Disease resistance protein (TIR-NBS-LRR class) family
AT2G25250	0.752506	0.000281106	AT2G25250			serine/arginine repetitive matrix-like protein;(source:Araport11)
AT3G62770	0.751776	0.000573517	AtATG18a	AtATG18a, ATG18a, PEUP2	autophagy 18a	Transducin/WD40 repeat-like superfamily protein;(source:Araport11)	Required for autophagosome formation during nutrient deprivation and senescence, promotes pexophagy during seedling development.	Transducin/WD40 repeat-like superfamily protein
AT2G46500	0.751262	0.00015867	PI4K GAMMA 4	ATPI4K GAMMA 4, PI4K GAMMA 4, UBDK GAMMA 4	phosphoinositide 4-kinase gamma 4	phosphoinositide 4-kinase gamma 4;(source:Araport11)	Phosphoinositide kinase which undergo autophosphorylation and phosphorylate serine/threonine residues of protein substrates. Contains phosphoinositide 3/4-kinase and ubiquitin-like domains. Phosphorylates PUFD1 and RPN10 in vitro.	phosphoinositide 4-kinase gamma 4
AT1G80920	0.751118	0.000102543	J8	AtJ8, AtToc12, DJC22, J8, Toc12		Chaperone DnaJ-domain superfamily protein;(source:Araport11)	A nuclear encoded soluble protein found in the chloroplast stroma. Negatively regulated by light and has rapid turnover in darkness.	Chaperone DnaJ-domain superfamily protein
AT1G74090	0.751021	8.40139e-05	SOT18	ATSOT18, ATST5B, SOT18	desulfo-glucosinolate sulfotransferase 18	desulfo-glucosinolate sulfotransferase 18;(source:Araport11)	encodes a desulfoglucosinolate sulfotransferase, involved in the final step of glucosinolate core structure biosynthesis. Has a broad-substrate specificity with preference with methionine-derived desulfoglucosinolates.	desulfo-glucosinolate sulfotransferase 18
AT1G74810	0.750757	0.000658219	BOR5	BOR5		HCO3- transporter family;(source:Araport11)		HCO3- transporter family
AT4G27060	0.749834	0.000326958	TOR1	CN, SPR2, TOR1	TORTIFOLIA 1	ARM repeat superfamily protein;(source:Araport11)	Encodes a novel, plant-specific microtubule-associated protein that regulates the orientation of cortical microtubules and the direction of organ growth. The protein plays a role in control of microtubule dependent anisotropic cell elongation. spr2 mutant rosette leaves, cauline leaves, roots, petioles and petals curl in an anticlockwise direction.	ARM repeat superfamily protein
AT3G19010	0.749545	0.000142273	AT3G19010	2-OXOGLUTARATE OXYGENASE		2-oxoglutarate (2OG) and Fe(II)-dependent oxygenase superfamily protein;(source:Araport11)		2-oxoglutarate (2OG) and Fe(II)-dependent oxygenase superfamily protein
AT2G40600	0.7495	0.000132478	AT2G40600			appr-1-p processing enzyme family protein;(source:Araport11)		appr-1-p processing enzyme family protein
AT3G52430	0.748246	0.000457594	PAD4	ATPAD4, PAD4	PHYTOALEXIN DEFICIENT 4	alpha/beta-Hydrolases superfamily protein;(source:Araport11)	Encodes a lipase-like gene that is important for salicylic acid signaling and function in resistance (R) gene-mediated and basal plant disease resistance. PAD4 can interact directly with EDS1, another disease resistance signaling protein. Expressed at elevated level in response to green peach aphid (GPA) feeding, and modulates the GPA feeding-induced leaf senescence through a mechanism that doesn…	alpha/beta-Hydrolases superfamily protein
AT2G40670	0.747226	0.00132688	RR16	ARR16, RR16	response regulator 16	response regulator 16;(source:Araport11)	response regulator 16	response regulator 16
AT4G28755	0.746943	0.000240236	AT4G28755			hypothetical protein;(source:Araport11)
AT2G43020	0.746791	8.79824e-05	PAO2	ATPAO2, PAO2	polyamine oxidase 2	polyamine oxidase 2;(source:Araport11)	Encodes a polyamine oxidase.	polyamine oxidase 2
AT1G67310	0.744693	0.000212614	AT1G67310			Calmodulin-binding transcription activator protein with CG-1 and Ankyrin domain;(source:Araport11)		Calmodulin-binding transcription activator protein with CG-1 and Ankyrin domains
AT5G45510	0.7433	9.32846e-05	AT5G45510			Leucine-rich repeat (LRR) family protein;(source:Araport11)		Leucine-rich repeat (LRR) family protein
AT1G67500	0.742449	0.00173275	REV3	ATREV3, REV3	recovery protein 3	recovery protein 3;(source:Araport11)	Encodes the catalytic subunit of DNA polymerase zeta.Mutants are sensitive to UV-B radiation. Gene is involved in damage-tolerance mechanisms through translesion synthesis(TLS).	recovery protein 3
AT1G73970	0.742349	0.00171042	AT1G73970			obscurin-like protein;(source:Araport11)
AT1G64570	0.741216	0.000300077	DUO3	DUO3	DUO POLLEN 3	Homeodomain-like superfamily protein;(source:Araport11)		Homeodomain-like superfamily protein
AT4G23250	0.741151	0.000216102	EMB1290	CRK17, DUF26-21, EMB1290, RKC1	EMBRYO DEFECTIVE 1290	cysteine-rich receptor-like protein kinase 17;(source:Araport11)		kinases;protein kinases
AT2G17220	0.740429	0.00029325	Kin3	Kin3, PBL32	kinase 3	Protein kinase superfamily protein;(source:Araport11)	Encodes a putative serine/threonine-specific protein kinase kin3. Protein is N-myristoylated.	Protein kinase superfamily protein
AT1G78280	0.739779	0.000655827	AT1G78280			transferases, transferring glycosyl groups;(source:Araport11)		transferases, transferring glycosyl groups
AT1G71040	0.739735	0.000159003	LPR2	LPR2	Low Phosphate Root2	Cupredoxin superfamily protein;(source:Araport11)	Encodes LPR2. Function together with LPR1 (AT1G23010) and a P5-type ATPase (At5g23630/PDR2) in a common pathway that adjusts root meristem activity to Pi (inorganic phosphate) availability.	Cupredoxin superfamily protein
AT1G67970	0.739393	0.00221929	HSFA8	AT-HSFA8, ATHSFA8, HSFA8	heat shock transcription factor A8	heat shock transcription factor A8;(source:Araport11)	member of Heat Stress Transcription Factor (Hsf) family	heat shock transcription factor A8
AT5G38150	0.738948	0.000182163	PMI15	PMI15	plastid movement impaired 15	PLASTID MOVEMENT IMPAIRED protein (DUF827);(source:Araport11)	Involved in chloroplast avoidance movement under high-light intensities	Plant protein of unknown function (DUF827)
AT3G11530	0.738926	0.00274133	AT3G11530			Vacuolar protein sorting 55 (VPS55) family protein;(source:Araport11)		Vacuolar protein sorting 55 (VPS55) family protein
AT3G44670	0.73846	0.000114944	AT3G44670	DM2h		Disease resistance protein (TIR-NBS-LRR class) family;(source:Araport11)		Disease resistance protein (TIR-NBS-LRR class) family
AT3G54600	0.738232	9.98192e-05	DJ1F	DJ-1f, DJ1F		Class I glutamine amidotransferase-like superfamily protein;(source:Araport11)		Class I glutamine amidotransferase-like superfamily protein
AT5G23240	0.73799	9.53281e-05	AT5G23240	AtDjC17, DJC76		DNAJ heat shock N-terminal domain-containing protein;(source:Araport11)		DNAJ heat shock N-terminal domain-containing protein
AT4G33920	0.737238	0.000935473	AT4G33920	APD5		Protein phosphatase 2C family protein;(source:Araport11)		Protein phosphatase 2C family protein
AT1G20780	0.736617	0.000405208	SAUL1	ATPUB44, PUB44, SAUL1	senescence-associated E3 ubiquitin ligase 1	senescence-associated E3 ubiquitin ligase 1;(source:Araport11)	Encodes a protein containing a U-box and an ARM domain. Homozygous mutant seedlings have a seedling lethal phenotype with widespread cell death lesions throughout the cotyledons and roots.	senescence-associated E3 ubiquitin ligase 1
AT2G22970	0.736486	0.00027665	SCPL11	SCPL11	serine carboxypeptidase-like 11	serine carboxypeptidase-like 11;(source:Araport11)		serine carboxypeptidase-like 11
AT4G13830	0.736323	0.000154049	J20	DJC26, J20	DNAJ-like 20	DNAJ-like 20;(source:Araport11)	DnaJ-like protein (J20); nuclear gene	DNAJ-like 20
AT3G53090	0.735855	0.00103308	UPL7	UPL7	ubiquitin-protein ligase 7	ubiquitin-protein ligase 7;(source:Araport11)	encodes a ubiquitin-protein ligase containing a HECT domain. There are six other HECT-domain UPLs in Arabidopsis.	ubiquitin-protein ligase 7
AT5G23280	0.735669	0.000196817	AT5G23280	AtTCP7, TCP7		TCP family transcription factor;(source:Araport11)	Transcription factor which plays an important role during leaf and hypocotyl development, redundantly, with at least six class I TCPs, and regulates the expression of CYCD1;1 to affect endoreplication.	TCP family transcription factor
AT5G58550	0.734072	0.00502729	EOL2	EOL2	ETO1-like 2	ETO1-like 2;(source:Araport11)	Encodes a paralog of ETO1, which is a negative regulator of ACS5 (a key enzyme in ethylene biosynthesis pathway). EOL2 also interacts with and inhibits the activity of ACS5.	ETO1-like 2
AT5G46410	0.733725	0.00241565	SSP4	SSP4	SCP1-like small phosphatase 4	SCP1-like small phosphatase 4;(source:Araport11)	Encodes a SCP1-like small phosphatase (SSP). Three SSPs form a unique group with long N-terminal extensions: AT5G46410 (SSP4), AT5G11860 (SSP5), AT4G18140 (SSP4b). SSP4 and SSP4b were localized exclusively in the nuclei, whereas SSP5 accumulated in both nuclei and cytoplasm. All three SSPs encodes active CTD phosphatases like animal SCP1 family proteins, with distinct substrate specificities: SSP…	SCP1-like small phosphatase 4
AT5G41920	0.73366	0.00126616	AT5G41920	AtSCL23, SCL23		GRAS family transcription factor;(source:Araport11)	Encodes a GRAS family transcription factor that is involved in bundle sheath cell fate specification.	GRAS family transcription factor
AT4G29900	0.733003	0.000145307	ACA10	ACA10, ATACA10, CIF1	autoinhibited Ca(2 )-ATPase 10	autoinhibited Ca(2+)-ATPase 10;(source:Araport11)	one of the type IIB calcium pump isoforms. encodes an autoinhibited Ca(2+)-ATPase that contains an N-terminal calmodulin binding autoinhibitory domain.	autoinhibited Ca(2+)-ATPase 10
AT5G10610	0.732935	0.0016385	CYP81K1	CYP81K1	cytochrome P450, family 81, subfamily K, polypeptide 1	cytochrome P450, family 81, subfamily K, polypeptide 1;(source:Araport11)	member of CYP81K The mRNA is cell-to-cell mobile.	cytochrome P450, family 81, subfamily K, polypeptide 1
AT4G10930	0.732361	0.000561708	AT4G10930			RING/U-box protein;(source:Araport11)
AT2G07180	0.732096	0.000289033	AT2G07180	PBL17		Protein kinase superfamily protein;(source:Araport11)		Protein kinase superfamily protein
AT5G15540	0.731943	0.000233183	EMB2773	ATSCC2, EMB2773, SCC2	EMBRYO DEFECTIVE 2773	PHD finger family protein;(source:Araport11)	Encodes Adherin SCC2. Essential for viability. Required for normal seed development. Plays a role in the establishment of sister-chromatid cohesion and chromosome organization during meiosis.	PHD finger family protein
AT1G48210	0.731035	0.000385049	AT1G48210			Protein kinase superfamily protein;(source:Araport11)		Protein kinase superfamily protein
AT4G17260	0.730572	0.000346888	AT4G17260			Lactate/malate dehydrogenase family protein;(source:Araport11)		Lactate/malate dehydrogenase family protein
AT1G42990	0.730319	0.00102014	BZIP60	ATBZIP60, BZIP60	basic region/leucine zipper motif 60	basic region/leucine zipper motif 60;(source:Araport11)	bZIP60 consists of a bZIP DNA binding domain followed by a putative transmembrane domain. bZIP60 mRNA is upregulated by the addition of ER stress inducers, tunicamycin (inhibitor of N-linked glycosylation), DTT (inhibitor of disulfide bond formation) and azetin-2-carboxylate (proline analog perturbing protein structure). Upon ER stress, bZIP60 mRNA is spliced by IRE1A and IRE1B to produce bZIP60-…	basic region/leucine zipper motif 60
AT3G27670	0.73031	0.000364878	RST1	CER13, RST1	RESURRECTION1	ARM repeat superfamily protein;(source:Araport11)	A novel protein, did not show high similarity to any protein of known function; reveals a novel genetic connection between lipid synthesis and embryo development. Expressed in all tissues examined including leaves, flowers, roots, stems, and siliques, but accumulation levels were not correlated with the degree to which different organs appeared affected by the mutation. Mutant plants showed alter…	ARM repeat superfamily protein
AT4G36195	0.729591	0.000138829	AT4G36195			Serine carboxypeptidase S28 family protein;(source:Araport11)		Serine carboxypeptidase S28 family protein
AT5G24350	0.728548	0.000215663	AT5G24350	MIP2		neuroblastoma-amplified sequence protein;(source:Araport11)	Member of MAG2 complex on the ER that is responsible for efficient transport of seed storage proteins, functions in protein transport between the ER and Golgi apparatus, contain a Zeste?White 10 (ZW10) domain and a Sec39 domain. Required for proper maturation of seed storage proteins.
AT2G18876	0.728524	0.00304067	AT2G18876			Afadin/alpha-actinin-binding protein;(source:Araport11)	Encodes a microtubule-associated protein.	Afadin/alpha-actinin-binding protein
AT2G28890	0.728198	0.000477888	PLL4	PLL4	poltergeist like 4	poltergeist like 4;(source:Araport11)	Encodes a protein phosphatase 2C like gene, similar to POL. Involved in leaf development. Knockout mutants have abnormally shaped leaves.	poltergeist like 4
AT2G02400	0.728037	0.00211409	AT2G02400			NAD(P)-binding Rossmann-fold superfamily protein;(source:Araport11)		NAD(P)-binding Rossmann-fold superfamily protein
AT4G02630	0.727532	0.00107515	AT4G02630			Protein kinase superfamily protein;(source:Araport11)		Protein kinase superfamily protein
AT1G59218	0.72636	0.000172773	AT1G59218	RPP13		Disease resistance protein (CC-NBS-LRR class) family;(source:Araport11)	Similar to disease resistance proteins.	Disease resistance protein (CC-NBS-LRR class) family
AT5G51750	0.725227	0.000139566	SBT1.3	ATSBT1.3, SBT1.3	subtilase 1.3	subtilase 1.3;(source:Araport11)		subtilase 1.3
AT1G54340	0.725079	0.000289319	ICDH	ICDH	isocitrate dehydrogenase	isocitrate dehydrogenase;(source:Araport11)	NADP-specific isocitrate dehydrogenase (ICDH) The mRNA is cell-to-cell mobile.	isocitrate dehydrogenase
AT2G33540	0.724509	0.000466778	CPL3	ATCPL3, CPL3	C-terminal domain phosphatase-like 3	C-terminal domain phosphatase-like 3;(source:Araport11)		C-terminal domain phosphatase-like 3
AT5G11150	0.724397	0.000412373	VAMP713	ATVAMP713, GPS2, VAMP713	vesicle-associated membrane protein 713	vesicle-associated membrane protein 713;(source:Araport11)	Member of Synaptobrevin-like AtVAMP7C, v-SNARE protein family.	vesicle-associated membrane protein 713
AT5G66675	0.724246	0.00126317	AT5G66675			transmembrane protein, putative (DUF677);(source:Araport11)		Protein of unknown function (DUF677)
AT5G45500	0.723898	0.000263691	AT5G45500			RNI-like superfamily protein;(source:Araport11)		RNI-like superfamily protein
AT1G17500	0.72375	0.000604446	AT1G17500	ALA4		ATPase E1-E2 type family protein / haloacid dehalogenase-like hydrolase family protein;(source:Araport11)	ATPase E1-E2 type family protein / haloacid dehalogenase-like hydrolase family protein. ALA4 acts redundantly with ALA3, ALA5, ALA9, ALA10 and ALA11 in root and shoot development	ATPase E1-E2 type family protein / haloacid dehalogenase-like hydrolase family protein
AT1G13980	0.72358	0.000258257	GN	112A-2A, EMB30, GN, GNOM, MIZ2, VAN7	GNOM	sec7 domain-containing protein;(source:Araport11)	Encodes a GDP/GTP exchange factor for small G-proteins of the ADP ribosylation factor (RAF) class, and as regulator of intracellular trafficking. Homologous to Sec7p and YEC2 from yeast. Involved in the specification of apical-basal pattern formation. Essential for cell division, expansion and adhesion. It appears that heteotypic binding between the DCB and C-terminal domains of two GNOM proteins…	sec7 domain-containing protein
AT4G30060	0.722591	0.00316664	AT4G30060			Core-2/I-branching beta-1,6-N-acetylglucosaminyltransferase family protein;(source:Araport11)		Core-2/I-branching beta-1,6-N-acetylglucosaminyltransferase family protein
AT4G27470	0.722217	0.00473436	RMA3	ATRMA3, RMA3	RING membrane-anchor 3	RING membrane-anchor 3;(source:Araport11)	Encodes a RING finger E3 ubiquitin ligase.	RING membrane-anchor 3
AT3G55130	0.721909	0.000188439	ABCG19	ABCG19, ATWBC19, WBC19	ATP-binding cassette G19	white-brown complex homolog 19;(source:Araport11)	Encodes a vacuole localized protein of the ABC transporter White-Brown Complex (WBC) family. When overexpressed in planta, confers resistance to kanamycin.	white-brown complex homolog 19
AT5G10550	0.721648	0.000268769	GTE2	GTE2	global transcription factor group E2	global transcription factor group E2;(source:Araport11)	This gene is predicted to encode a bromodomain-containing protein. A plant line expressing RNAi constructs targeted against GTE7 shows some resistance to agrobacterium-mediated root transformation.	global transcription factor group E2
AT5G65910	0.721648	0.000287725	AT5G65910			BSD domain-containing protein;(source:Araport11)		BSD domain-containing protein
AT1G08900	0.720654	0.000432745	AT1G08900			Major facilitator superfamily protein;(source:Araport11)		Major facilitator superfamily protein
AT3G49590	0.720308	0.00141439	ATG13	ATG13	autophagy-related 13	Autophagy-related protein 13;(source:Araport11)		Autophagy-related protein 13
AT4G20720	0.719476	0.00248869	AT4G20720			dentin sialophosphoprotein-like protein;(source:Araport11)		dentin sialophosphoprotein-related
AT4G29890	0.719288	0.00350636	AT4G29890			choline monooxygenase, putative (CMO-like);(source:Araport11)		choline monooxygenase, putative (CMO-like)
AT4G39090	0.718732	3.83316e-05	RD19	RD19, RD19A	RESPONSIVE TO DEHYDRATION 19	Papain family cysteine protease;(source:Araport11)	Similar to cysteine proteinases, induced by desiccation but not abscisic acid. Required for RRS1-R mediated resistance against Ralstonia solanacearum. Interacts with the R. solanacearum type III effector PopP2. RD19 associates with PopP2 to form a nuclear complex that is required for activation of the RRS1-Râ€“mediated resistance response.	Papain family cysteine protease
AT1G76520	0.717596	0.000164401	AT1G76520	PILS3		Auxin efflux carrier family protein;(source:Araport11)		Auxin efflux carrier family protein
AT5G45110	0.717543	0.000738727	NPR3	ATNPR3, NPR3	NPR1-like protein 3	NPR1-like protein 3;(source:Araport11)	Encodes NPR3, a paralog of NPR1. Involved in negative regulation of defense responses against bacterial and oomycete pathogens. npr3 mutants has elevated level of PR1 expression. Interacts with TGA2, TGA3, TGA5 and TGA6 in yeast two hybrid assays. NPR3 and NPR4 are receptors for the immune signal salicylic acid. The mRNA is cell-to-cell mobile.	NPR1-like protein 3
AT3G56590	0.717521	0.000305739	AT3G56590			hydroxyproline-rich glycoprotein family protein;(source:Araport11)		hydroxyproline-rich glycoprotein family protein
AT3G26100	0.717124	0.000225042	AT3G26100			Regulator of chromosome condensation (RCC1) family protein;(source:Araport11)		Regulator of chromosome condensation (RCC1) family protein
AT4G31510	0.716326	0.00480469	AT4G31510			major centromere autoantigen B-like protein;(source:Araport11)
AT3G47060	0.716071	0.00104121	ftsh7	ftsh7	FTSH protease 7	FTSH protease 7;(source:Araport11)	encodes an FtsH protease that is localized to the chloroplast	FTSH protease 7
AT3G06410	0.71563	0.000660623	AT3G06410			Zinc finger C-x8-C-x5-C-x3-H type family protein;(source:Araport11)		Zinc finger C-x8-C-x5-C-x3-H type family protein
AT3G13060	0.71511	0.000213277	ECT5	ECT5	evolutionarily conserved C-terminal region 5	evolutionarily conserved C-terminal region 5;(source:Araport11)		evolutionarily conserved C-terminal region 5
AT5G53350	0.714827	0.000157989	CLPX	CLPX	CLP protease regulatory subunit X	CLP protease regulatory subunit X;(source:Araport11)	CLP protease regulatory subunit CLPX mRNA, nuclear gene	CLP protease regulatory subunit X
AT3G20770	0.714108	0.000162268	EIN3	AtEIN3, EIN3	ETHYLENE-INSENSITIVE3	Ethylene insensitive 3 family protein;(source:Araport11)	Encodes EIN3 (ethylene-insensitive3), a nuclear transcription factor that initiates downstream transcriptional cascades for ethylene responses. EIN3 interacts with MYC2, MYC3 and MYC4 to inhibit jasmonate-induced expression of wound-responsive genes and herbivory-inducible genes, and plant defense against generalist herbivores.	Ethylene insensitive 3 family protein
AT1G48490	0.713717	0.00046434	AT1G48490	IRE3		Protein kinase superfamily protein;(source:Araport11)	Protein kinase which together with IREH1 plays an important role in controlling root skewing and maintaining the microtubule network.	Protein kinase superfamily protein
AT1G17600	0.713335	0.00350478	AT1G17600	SOC3		Disease resistance protein (TIR-NBS-LRR class) family;(source:Araport11)	SOC3 is a TIR-NB-leucine-rich repeat (TNL) protein.Mutants suppress loss of chs2 phenotype of auto-activation of immunity. When the TIR domain of SOC3 interacts with CHS2 the binding results in temperature activation of cell death, the suppressors inhibit this interaction.	Disease resistance protein (TIR-NBS-LRR class) family
AT4G16070	0.712885	0.00597758	AT4G16070			lipase class 3 family protein;(source:Araport11)		Mono-/di-acylglycerol lipase, N-terminal;Lipase, class 3
AT4G11270	0.712676	0.000292708	AT4G11270			Transducin/WD40 repeat-like superfamily protein;(source:Araport11)		Transducin/WD40 repeat-like superfamily protein
AT5G16800	0.71254	0.0021279	AT5G16800	NAA60		Acyl-CoA N-acyltransferases (NAT) superfamily protein;(source:Araport11)	Plasma membrane-anchored post-translationally acting N-acetyltransferase involved in high salt stress response.	Acyl-CoA N-acyltransferases (NAT) superfamily protein
AT3G61010	0.711774	0.000263104	AT3G61010			Ferritin/ribonucleotide reductase-like family protein;(source:Araport11)		Ferritin/ribonucleotide reductase-like family protein
AT1G57870	0.711312	0.000528047	SK42	ATSK42, SK42	shaggy-like kinase 42	shaggy-like kinase 42;(source:Araport11)		shaggy-like kinase 42
AT2G31800	0.710026	0.000277714	AT2G31800			Integrin-linked protein kinase family;(source:Araport11)		Integrin-linked protein kinase family
AT4G34890	0.710023	0.000274071	XDH1	ATXDH1, XDH1	xanthine dehydrogenase 1	xanthine dehydrogenase 1;(source:Araport11)	Encodes a xanthine dehydrogenase, involved in purine catabolism. Ubiquitously expressed, but the transcript level is altered during aging, senescence, salt and cold stress, ABA treatment, and dark treatment. RNAi lines that suppress both XDH1 and XDH2 produce small plants with reduced fertility and accelerated leaf senescence. Role in drought tolerance.	xanthine dehydrogenase 1
AT4G34150	0.709791	0.000354866	AT4G34150			Calcium-dependent lipid-binding (CaLB domain) family protein;(source:Araport11)		Calcium-dependent lipid-binding (CaLB domain) family protein
AT5G64260	0.709211	0.00163444	EXL2	EXL2	EXORDIUM like 2	EXORDIUM like 2;(source:Araport11)		EXORDIUM like 2
AT3G45620	0.709169	0.000761998	AT3G45620			Transducin/WD40 repeat-like superfamily protein;(source:Araport11)	This gene is predicted to encode a protein with a DWD motif. It can bind to DDB1a in Y2H assays, and DDB1b in co-IP assays, and may be involved in the formation of a CUL4-based E3 ubiquitin ligase	Transducin/WD40 repeat-like superfamily protein
AT1G44770	0.709066	0.000400831	AT1G44770			elongation factor;(source:Araport11)
AT4G01090	0.708067	0.00112605	AT4G01090			hypothetical protein (DUF3133);(source:Araport11)	Hypothetical protein; participates in wound-induced lateral root development.	Protein of unknown function (DUF3133)
AT3G11030	0.707725	0.00322495	TBL32	TBL32	TRICHOME BIREFRINGENCE-LIKE 32	TRICHOME BIREFRINGENCE-LIKE 32;(source:Araport11)	Encodes a member of the TBL (TRICHOME BIREFRINGENCE-LIKE) gene family containing a plant-specific DUF231 (domain of unknown function) domain. TBL gene family has 46 members, two of which (TBR/AT5G06700 and TBL3/AT5G01360) have been shown to be involved in the synthesis and deposition of secondary wall cellulose, presumably by influencing the esterification state of pectic polymers. A nomenclature…	TRICHOME BIREFRINGENCE-LIKE 32
AT4G27020	0.707334	0.00579069	AT4G27020			inositol-1,4,5-trisphosphate 5-phosphatase;(source:Araport11)
AT5G50670	0.706462	0.00213662	SPL13B	SPL13, SPL13B	SQUAMOSA PROMOTER-BINDING PROTEIN LIKE 13B	Squamosa promoter-binding protein-like (SBP domain) transcription factor family protein;(source:Araport11)		Squamosa promoter-binding protein-like (SBP domain) transcription factor family protein
AT1G49750	0.706117	7.01182e-05	AT1G49750			Leucine-rich repeat (LRR) family protein;(source:Araport11)		Leucine-rich repeat (LRR) family protein
AT5G41340	0.70499	0.000632117	UBC4	ATUBC4, UBC4	ubiquitin conjugating enzyme 4	ubiquitin conjugating enzyme 4;(source:Araport11)	Belongs to Ubiquitin conjugating enzyme family. Gene expression is developmentally regulated.	ubiquitin conjugating enzyme 4
AT2G17700	0.704508	0.00106368	STY8	STY8	serine/threonine/tyrosine kinase 8	ACT-like protein tyrosine kinase family protein;(source:Araport11)		ACT-like protein tyrosine kinase family protein
AT2G37940	0.704168	0.000467204	AtIPCS2	AtIPCS2, ERH1	Arabidopsis Inositol phosphorylceramide synthase 2	Inositol phosphorylceramide synthase 2;(source:Araport11)		Arabidopsis Inositol phosphorylceramide synthase 2
AT2G46420	0.704167	0.000425363	AT2G46420			helicase with zinc finger protein;(source:Araport11)		Plant protein 1589 of unknown function
AT1G74680	0.704056	0.00104898	AT1G74680			Exostosin family protein;(source:Araport11)		Exostosin family protein
AT2G46100	0.703738	0.000233542	AT2G46100			Nuclear transport factor 2 (NTF2) family protein;(source:Araport11)		Nuclear transport factor 2 (NTF2) family protein
AT3G59090	0.703299	0.000523974	Cand3	Cand3	candidate G-protein Coupled Receptor 3	tobamovirus multiplication protein;(source:Araport11)
AT4G16860	0.702633	0.000168048	RPP4	CHS2, RPP4	recognition of peronospora parasitica 4	Disease resistance protein (TIR-NBS-LRR class) family;(source:Araport11)	Confers resistance to Peronospora parasitica. RPP4 is coordinately regulated by transcriptional activation and RNA silencing.	Disease resistance protein (TIR-NBS-LRR class) family
AT3G47550	0.702035	0.000713895	AT3G47550			RING/FYVE/PHD zinc finger superfamily protein;(source:Araport11)		RING/FYVE/PHD zinc finger superfamily protein
AT4G29070	0.701938	0.000418342	AT4G29070			Phospholipase A2 family protein;(source:Araport11)		Phospholipase A2 family protein
AT1G08620	0.701922	0.000849275	PKDM7D	JMJ16, PKDM7D		Transcription factor jumonji (jmj) family protein / zinc finger (C5HC2 type) family protein;(source:Araport11)	Member of family of Jumonji C (JmjC)-containing demethylases, its catalytic domain exhibits both H3K4 and H3K9 demethylation activities. Together with MMD1 promotes in male meiocytes gene expression in an H3K9me3-dependent manner and thereby contributes to meiotic chromosome condensation.	Transcription factor jumonji (jmj) family protein / zinc finger (C5HC2 type) family protein
AT2G17930	0.701491	0.000240271	AT2G17930	TRA1a		Phosphatidylinositol 3- and 4-kinase family protein with FAT domain-containing protein;(source:Araport11)	Component of the SPT module of the SAGA complex.	Phosphatidylinositol 3- and 4-kinase family protein with FAT domain
AT4G18130	0.700995	0.000301203	PHYE	PHYE	phytochrome E	phytochrome E;(source:Araport11)	member of Histidine Kinase	phytochrome E
AT2G23360	0.700064	0.00291668	AT2G23360			filament-like protein (DUF869);(source:Araport11)		Plant protein of unknown function (DUF869)
AT1G56510	0.699822	0.000580338	WRR4	ADR2, WRR4	WHITE RUST RESISTANCE 4	Disease resistance protein (TIR-NBS-LRR class);(source:Araport11)	TIR-NB-LRR protein that confers resistance to four races of Albugo candida. The mRNA is cell-to-cell mobile.	Disease resistance protein (TIR-NBS-LRR class)
AT3G03790	0.69939	0.000338358	AT3G03790			ankyrin repeat family protein / regulator of chromosome condensation (RCC1) family protein;(source:Araport11)		ankyrin repeat family protein / regulator of chromosome condensation (RCC1) family protein
AT3G23280	0.699185	0.000242695	XBAT35	XBAT35	XB3 ortholog 5 in Arabidopsis thaliana	hypothetical protein;(source:Araport11)	Encodes a ubiquitin ligase that is a novel player in ethylene signaling involved in negatively regulating apical hook curvature, with alternative splicing controlling dual targeting to the nuclear and cytoplasmic compartments.	XB3 ortholog 5 in Arabidopsis thaliana
AT5G25560	0.699041	0.000234618	AT5G25560			CHY-type/CTCHY-type/RING-type Zinc finger protein;(source:Araport11)		CHY-type/CTCHY-type/RING-type Zinc finger protein
AT5G35560	0.698863	0.000367687	AT5G35560			DENN (AEX-3) domain-containing protein;(source:Araport11)		DENN (AEX-3) domain-containing protein
AT5G62000	0.698766	0.000157373	ARF2	ARF1-BP, ARF2, AtARF2, HSS, ORE14	auxin response factor 2	auxin response factor 2;(source:Araport11)	Encodes an auxin response factor. Mutants have many defects including enlarged rosette leaves, reduced fertility, later senescence, hypocotyl elongation defects, enlarged seeds and enlarged cotyledons. May not mediate auxin effects. Increase in seed size due to increased cell proliferation. The mRNA is cell-to-cell mobile.	auxin response factor 2
AT2G14720	0.698442	0.000246997	VSR4	BP80-2;1, MTV2, MTV4, VSR2;1, VSR4	vacuolar sorting receptor 4	vacuolar sorting receptor 4;(source:Araport11)	encodes a vacuolar sorting receptor	vacuolar sorting receptor 4
AT1G34300	0.698328	0.00320734	AT1G34300			lectin protein kinase family protein;(source:Araport11)		lectin protein kinase family protein
AT4G00490	0.698069	0.000280219	BAM2	BAM2, BMY9	beta-amylase 2	beta-amylase 2;(source:Araport11)	Encodes a chloroplast beta-amylase. The enzyme activity is very weak compared to BAM1 and BAM3. It forms a tetramer whose activity requires K+ and exhibits sigmoidal kinetics Mutants of BAM2 have no visible phenotype.	beta-amylase 2
AT3G18350	0.697999	0.00550863	AT3G18350			Plant protein of unknown function (DUF639);(source:TAIR10)		Plant protein of unknown function (DUF639)
AT3G09470	0.697846	0.00131257	AT3G09470	AtUNC93
AT5G07830	0.697452	0.00062232	GUS2	AtGUS2, GUS2	glucuronidase 2	glucuronidase 2;(source:Araport11)	Belongs to the plant glycoside hydrolase family 79. Encodes a protein with several posttranslational modification sites including O-&#946;-GlcNAc attachment sites and serine-, threonine- and tyrosine-phosphorylation sites, suggesting that this protein is extensively modified posttranslationally. The protein is predicted (WoLF PSORT program) to be membrane-associated. It is involved in cell elonga…	glucuronidase 2
AT5G60360	0.697093	0.000136981	ALP	AALP, ALP, SAG2	aleurain-like protease	aleurain-like protease;(source:Araport11)	Encodes a senescence-associated thiol protease. The mRNA is cell-to-cell mobile.	aleurain-like protease
AT5G36930	0.696967	0.000480807	AT5G36930			Disease resistance protein (TIR-NBS-LRR class) family;(source:Araport11)		Disease resistance protein (TIR-NBS-LRR class) family
AT1G78020	0.696374	0.000254045	AT1G78020	FLZ6		senescence-associated family protein, putative (DUF581);(source:Araport11)	FCS like zinc finger 6 is induced during energy starvation through SnRK1 signaling. Mutants accumulate more SnRK1alpha1 which results in the inhibition of seedling growth under favorable growth conditions. Increased SnRK1 activity in the mutant also results in the downregulation of TOR signaling (DOI:10.1111/tpj.13854).	Protein of unknown function (DUF581)
AT5G37770	0.696025	0.00338837	TCH2	AtCML24, CML24, TCH2	TOUCH 2	EF hand calcium-binding protein family;(source:Araport11)	Encodes a protein with 40% similarity to calmodulin. Binds Ca(2+) and, as a consequence, undergoes conformational changes. CML24 expression occurs in all major organs, and transcript levels are increased from 2- to 15-fold in plants subjected to touch, darkness, heat, cold, hydrogen peroxide, abscisic acid (ABA), and indole-3-acetic acid. However, CML24 protein accumulation changes were not detec…	EF hand calcium-binding protein family
AT3G16857	0.695944	0.00112199	RR1	ARR1, RR1	response regulator 1	response regulator 1;(source:Araport11)	Encodes an Arabidopsis response regulator (ARR) protein that acts in concert with other type-B ARRs in the cytokinin signaling pathway. Also involved in cytokinin-dependent inhibition of hypocotyl elongation and cytokinin-dependent greening and shooting in tissue culture. ARR1, ARR10, and ARR12 are redundant regulators of drought response, with ARR1 being the most critical. ARR1, ARR10 and ARR12 …	response regulator 1
AT1G53590	0.695854	0.000641054	NTMC2T6.1	NTMC2T6.1, NTMC2TYPE6.1		Calcium-dependent lipid-binding (CaLB domain) family protein;(source:Araport11)		Calcium-dependent lipid-binding (CaLB domain) family protein
AT2G40940	0.694794	0.000489219	ERS1	ERS, ERS1	ethylene response sensor 1	ethylene response sensor 1;(source:Araport11)	Ethylene receptor, subfamily 1. Has histidine kinase activity.	ethylene response sensor 1
AT2G35810	0.694547	0.00583615	AT2G35810			ureidoglycolate hydrolase;(source:Araport11)
AT4G36210	0.694365	0.000284283	AT4G36210			transmembrane/coiled-coil protein (DUF726);(source:Araport11)		Protein of unknown function (DUF726)
AT4G08870	0.693968	8.56346e-05	ARGAH2	ARGAH2	arginine amidohydrolase 2	Arginase/deacetylase superfamily protein;(source:Araport11)	Encodes one of the two arginase in the genome. Gene expression is enhanced by methyl jasmonate treatment. It is involved in the defense response to B.cinerea.	Arginase/deacetylase superfamily protein
AT1G76020	0.693798	0.0011368	AT1G76020			Thioredoxin superfamily protein;(source:Araport11)		Thioredoxin superfamily protein
AT3G15120	0.693176	0.000663814	AT3G15120	BRP1		P-loop containing nucleoside triphosphate hydrolases superfamily protein;(source:Araport11)	Encodes BRP1, an ATPase domain-containing protein that interacts with BRAT1 to negatively regulate transcriptional silencing at methylated genomic regions.	P-loop containing nucleoside triphosphate hydrolases superfamily protein
AT4G19960	0.692664	0.00074269	KUP9	ATKUP9, HAK9, KT9, KUP9	K uptake permease 9	K+ uptake permease 9;(source:Araport11)	Encodes a potassium ion transmembrane transporter. Also mediates cesium uptake when expressed in E. coli. The mRNA is cell-to-cell mobile.	K+ uptake permease 9
AT2G38290	0.69246	0.000793679	AMT2	AMT2, AMT2;1, ATAMT2	ammonium transporter 2	ammonium transporter 2;(source:Araport11)	encodes a high-affinity ammonium transporter, which is expressed in shoot and root. Expression in root and shoot is under nitrogen and carbon dioxide regulation, respectively.	ammonium transporter 2
AT5G20730	0.692228	0.000432248	NPH4	ARF7, BIP, IAA21, IAA23, IAA25, MSG1, NPH4, TIR5	NON-PHOTOTROPHIC HYPOCOTYL	Transcriptional factor B3 family protein / auxin-responsive factor AUX/IAA-like protein;(source:Araport11)	Encodes an auxin-regulated transcriptional activator. Activates expression of IAA1 and IAA9 in the presence of auxin. Mutants affect blue light and gravitropic and auxin mediated growth responses. Together with AUX19, it is involved in the response to ethylene. In the arf7 arf19 double mutant, several auxin-responsive genes (e.g. IAA5, LBD16, LBD29 and LBD33) are no longer upregulated by auxin.	Transcriptional factor B3 family protein / auxin-responsive factor AUX/IAA-related
AT1G29950	0.692077	0.000405962	AT1G29950	SACL3		basic helix-loop-helix (bHLH) DNA-binding superfamily protein;(source:Araport11)		basic helix-loop-helix (bHLH) DNA-binding superfamily protein
AT1G55730	0.691873	0.00569181	CAX5	ATCAX5, CAX5	cation exchanger 5	cation exchanger 5;(source:Araport11)	member of Low affinity calcium antiporter CAX2 family	cation exchanger 5
AT3G28690	0.691422	0.000551003	AT3G28690	PBL36		Protein kinase superfamily protein;(source:Araport11)		Protein kinase superfamily protein
AT1G18160	0.691336	0.000438022	AT1G18160	M3K&#948;7		Protein kinase superfamily protein;(source:Araport11)	required for ABA- and osmotic-stress-MAP3 kinase required for activation of SnRK2 kinases, enabling robust ABA and osmotic stress signal transduction.	Protein kinase superfamily protein
AT1G73670	0.691225	0.000654601	MPK15	ATMPK15, MPK15	MAP kinase 15	MAP kinase 15;(source:Araport11)	member of MAP Kinase The mRNA is cell-to-cell mobile.	MAP kinase 15
AT2G32990	0.690339	0.00191509	GH9B8	AtGH9B8, GH9B8	glycosyl hydrolase 9B8	glycosyl hydrolase 9B8;(source:Araport11)		glycosyl hydrolase 9B8
AT5G42140	0.689856	0.00176935	AT5G42140			Regulator of chromosome condensation (RCC1) family with FYVE zinc finger domain-containing protein;(source:Araport11)		Regulator of chromosome condensation (RCC1) family with FYVE zinc finger domain
AT1G08720	0.689497	0.001814	EDR1	ATEDR1, EDR1	ENHANCED DISEASE RESISTANCE 1	Protein kinase superfamily protein;(source:Araport11)	enhanced disease resistance 1 (EDR1) confers resistance to powdery mildew disease caused by the fungus Erysiphe cichoracearum The mRNA is cell-to-cell mobile.	Protein kinase superfamily protein
AT4G16710	0.689195	0.00578068	AT4G16710			glycosyltransferase family protein 28;(source:Araport11)		glycosyltransferase family protein 28
AT4G19880	0.689195	0.00109726	AT4G19880			Glutathione S-transferase family protein;(source:Araport11)		Glutathione S-transferase family protein
AT1G04350	0.689186	0.000312652	AT1G04350			2-oxoglutarate (2OG) and Fe(II)-dependent oxygenase superfamily protein;(source:Araport11)	encodes a protein whose sequence is similar to 2-oxoglutarate-dependent dioxygenase	2-oxoglutarate (2OG) and Fe(II)-dependent oxygenase superfamily protein
AT1G22540	0.687914	0.00177187	AT1G22540	NPF5.10		Major facilitator superfamily protein;(source:Araport11)		Major facilitator superfamily protein
AT5G12890	0.687767	0.00287928	AT5G12890			UDP-Glycosyltransferase superfamily protein;(source:Araport11)		UDP-Glycosyltransferase superfamily protein
AT3G51000	0.687745	0.000773175	AT3G51000			alpha/beta-Hydrolases superfamily protein;(source:Araport11)		alpha/beta-Hydrolases superfamily protein
AT2G24360	0.687487	0.000327697	AT2G24360	RAF22, STYK		Protein kinase superfamily protein;(source:Araport11)	STYK serine threonine kinase that phosphorylates several oil body proteins including OLE1 and CLO4/CAL4.	Protein kinase superfamily protein
AT3G16940	0.687475	0.000492002	AT3G16940	CAMTA6		calmodulin-binding transcription activator;(source:Araport11)		calmodulin binding;transcription regulators
AT1G70160	0.686043	0.000297117	AT1G70160			zinc finger MYND domain protein;(source:Araport11)
AT4G12300	0.685954	0.00395566	CYP706A4	CYP706A4	cytochrome P450, family 706, subfamily A, polypeptide 4	cytochrome P450, family 706, subfamily A, polypeptide 4;(source:Araport11)	member of CYP706A	cytochrome P450, family 706, subfamily A, polypeptide 4
AT5G63180	0.685497	0.00029226	AT5G63180			Pectin lyase-like superfamily protein;(source:Araport11)		Pectin lyase-like superfamily protein
AT5G25980	0.68507	3.44986e-06	TGG2	BGLU37, TGG2	glucoside glucohydrolase 2	glucoside glucohydrolase 2;(source:Araport11)	Myrosinase (thioglucoside glucohydrolase) gene involved in glucosinoloate metabolism. The mRNA is cell-to-cell mobile.	glucoside glucohydrolase 2
AT1G25560	0.684973	0.00186386	TEM1	AtTEM1, EDF1, TEM1	TEMPRANILLO 1	AP2/B3 transcription factor family protein;(source:Araport11)	Encodes a member of the RAV transcription factor family that contains AP2 and B3 binding domains. Involved in the regulation of flowering under long days. Loss of function results in early flowering. Overexpression causes late flowering and repression of expression of FT. Novel transcriptional regulator involved in ethylene signaling. Promoter bound by EIN3. EDF1 in turn, binds to promoter elemen…	AP2/B3 transcription factor family protein
AT1G44750	0.684574	0.00132284	PUP11	ATPUP11, PUP11	purine permease 11	purine permease 11;(source:Araport11)	Member of a family of proteins related to PUP1, a purine transporter. May be involved in the transport of purine and purine derivatives such as cytokinins, across the plasma membrane.	purine permease 11
AT1G29390	0.68333	0.000323631	COR314-TM2	COR314-TM2, COR413IM2	cold regulated 314 thylakoid membrane 2	cold regulated 314 thylakoid membrane 2;(source:Araport11)	Integral membrane protein in the inner envelope of chloroplasts. Provide freezing tolerance.	cold regulated 314 thylakoid membrane 2
AT5G66250	0.682824	0.0030104	AT5G66250			kinectin-like protein;(source:Araport11)		kinectin-related
AT5G40170	0.682442	0.000491799	RLP54	AtRLP54, RLP54	receptor like protein 54	receptor like protein 54;(source:Araport11)		receptor like protein 54
AT5G43600	0.682303	0.000572259	UAH	ATAAH-2, UAH	ureidoglycolate amidohydrolase	ureidoglycolate amidohydrolase;(source:Araport11)	Encodes a protein with ureidoglycolate amidohydrolase activity in vitro. It is 27% identical and 43% similar to the E. coli allantoate amidohydrolase (AAH), but, in vitro assays with purified protein and allantoate as a substrate do not show any increase in ammonium concentration, indicating that there this enzyme has no AAH activity. The mRNA is cell-to-cell mobile.	ureidoglycolate amidohydrolase
AT4G11330	0.681968	0.00475687	MPK5	ATMPK5, MPK5	MAP kinase 5	MAP kinase 5;(source:Araport11)	MAP kinase	MAP kinase 5
AT4G18600	0.681595	0.00146278	WAVE5	ATSCAR-LIKE, SCARL, WAVE5		SCAR family protein;(source:Araport11)	Encodes a member of the SCAR family.These proteins are part of a complex (WAVE) complex.The SCAR subunit activates the ARP2/3 complex which in turn act as a nucleator for actin filaments.	SCAR family protein
AT4G11960	0.680462	0.000484171	PGRL1B	PGRL1B	PGR5-like B	PGR5-like B;(source:Araport11)	Encodes PGRL1B, a transmembrane protein present in thylakoids. PGRL1B has a highly homologous isoform PGRL1A encoded by At4g22890. Plants lacking PGRL1 show perturbation of cyclic electron flow, similar to PGR5-deficient plants. PGRL1 and PGR5 interact physically and associate with PSI (photosystem I).	PGR5-like B
AT4G27180	0.678604	0.000460901	ATK2	ATK2, KATB	kinesin 2	kinesin 2;(source:Araport11)	kinesin heavy chain subunit	kinesin 2
AT2G35680	0.678594	0.000383319	AT2G35680	PTPMT1		Phosphotyrosine protein phosphatases superfamily protein;(source:Araport11)	Encodes a phosphatidylglycerophosphate (PGP) phosphatase involved in the synthesis of plastidial Phosphatidylglycerol (PG) in conjunction with PGPP1 and PTPMT2 in root. PTPMT1 levels were higher in node, cauline leaf, and flower than in root, leaf, and stem.	Phosphotyrosine protein phosphatases superfamily protein
AT5G09850	0.678445	0.000510688	AT5G09850	MED26C		Transcription elongation factor (TFIIS) family protein;(source:Araport11)		Transcription elongation factor (TFIIS) family protein
AT5G42870	0.678179	0.000996272	PAH2	ATPAH2, PAH2	phosphatidic acid phosphohydrolase 2	phosphatidic acid phosphohydrolase 2;(source:Araport11)	The PAH2 gene encodes a phosphatidate phosphohydrolase. Mutant analysis revealed its involvement in galactolipid synthesis pathway, and the membrane lipid remodeling. The pah1pah2 double-mutant showed enhanced Al-susceptibility under low-P conditions, but there was no significant differences in Al tolerance between pah1pah2 and wild type when they were grown in a solution containing 35 &#956;M Pi.	phosphatidic acid phosphohydrolase 2
AT2G19390	0.677607	0.00257801	AT2G19390			serine/arginine repetitive matrix protein;(source:Araport11)
AT1G64370	0.67705	0.0003267	AT1G64370	PARCL		filaggrin-like protein;(source:Araport11)
AT5G09620	0.676877	0.000455551	AT5G09620			Octicosapeptide/Phox/Bem1p family protein;(source:Araport11)		Octicosapeptide/Phox/Bem1p family protein
AT4G11830	0.67656	0.000407608	PLDGAMMA2	PLDGAMMA2	phospholipase D gamma 2	phospholipase D gamma 2;(source:Araport11)	Encodes one of three phospholipase D enzymes of the gamma class.	phospholipase D gamma 2
AT2G26170	0.675886	0.00450146	CYP711A1	CYP711A1, MAX1	cytochrome P450, family 711, subfamily A, polypeptide 1	cytochrome P450, family 711, subfamily A, polypeptide 1;(source:Araport11)	Encodes a protein with similarity to thromboxane-A synthase, member of the CYP711A cytochrome P450 family. MAX1 is a specific repressor of vegetative axillary buds generated by the axillary meristem. Expressed in vascular traces in the rosette stem and axillary buds throughout plant development. Mutants have increased axillary branches. Along with MAX3,4 thought to mediate control of shoot branch…	cytochrome P450, family 711, subfamily A, polypeptide 1
AT5G61210	0.675755	0.000529755	SNAP33	ATSNAP33, ATSNAP33B, SNAP33, SNP33	soluble N-ethylmaleimide-sensitive factor adaptor protein 33	soluble N-ethylmaleimide-sensitive factor adaptor protein 33;(source:Araport11)	membrane localized t-SNARE SNAP25 homologue, probably involved in cytokinesis and cell plate formation The mRNA is cell-to-cell mobile.	soluble N-ethylmaleimide-sensitive factor adaptor protein 33
AT4G35220	0.67543	0.00103223	AT4G35220	CYCLASE2		Cyclase family protein;(source:Araport11)		Cyclase family protein
AT5G47070	0.674891	0.00610233	AT5G47070	PBL19		Protein kinase superfamily protein;(source:Araport11)	Encodes a member of the RLCK VII-4 subfamily of receptor-like cytoplasmic kinases that has been shown to phosphorylate MAPKKK5 Ser-599 and MEKK1 Ser-603, both players in PRR-mediated resistance to bacterial and fungal pathogens.	Protein kinase superfamily protein
AT2G36390	0.674853	0.000316908	SBE2.1	BE3, SBE2.1	starch branching enzyme 2.1	starch branching enzyme 2.1;(source:Araport11)	Encodes a starch branching enzyme (EC.2.4.1.18) similar to SBE2 from maize and rice. Expressed throughout plant tissues. The mRNA is cell-to-cell mobile.	starch branching enzyme 2.1
AT2G35470	0.674064	0.00293934	AT2G35470			ribosome maturation factor;(source:Araport11)
AT4G28570	0.673476	0.00222869	AT4G28570			Long-chain fatty alcohol dehydrogenase family protein;(source:Araport11)		Long-chain fatty alcohol dehydrogenase family protein
AT3G28450	0.673034	0.00221009	AT3G28450	BIR2		Leucine-rich repeat protein kinase family protein;(source:Araport11)	Negative regulator of pattern-triggered immunity in complex with BIR3 and PLD&#947;1.	Leucine-rich repeat protein kinase family protein
AT5G35690	0.67296	0.000588729	AT5G35690	WSS1B		zinc metalloproteinase-like protein;(source:Araport11)	WT-like growth phenotype mutants of WSS1B do not display hypersensitivities after treatment with DNA-Protein crosslink inducing agents like camptothecin or cis-platin.
AT3G55740	0.672935	0.00411499	PROT2	ATPROT2, PROT2	proline transporter 2	proline transporter 2;(source:Araport11)	Encodes a proline transporter with affinity for gly betaine, proline, and GABA. Protein is expressed most highly in the roots.	proline transporter 2
AT4G24690	0.672592	0.000282034	NBR1	AtNBR1, NBR1	next to BRCA1 gene 1	ubiquitin-associated (UBA)/TS-N domain-containing protein / octicosapeptide/Phox/Bemp1 (PB1) domain-containing protein;(source:Araport11)	Encodes NBR1, a selective autophagy substrate. The mRNA is cell-to-cell mobile.	ubiquitin-associated (UBA)/TS-N domain-containing protein / octicosapeptide/Phox/Bemp1 (PB1) domain-containing protein
AT1G52420	0.672549	0.000629844	AT1G52420			UDP-Glycosyltransferase superfamily protein;(source:Araport11)		UDP-Glycosyltransferase superfamily protein
AT4G04695	0.672369	0.00433021	CPK31	CPK31	calcium-dependent protein kinase 31	calcium-dependent protein kinase 31;(source:Araport11)	member of Calcium Dependent Protein Kinase. Involved in response to salicylic acid.	calcium-dependent protein kinase 31
AT4G32440	0.671169	0.00422989	AT4G32440			Plant Tudor-like RNA-binding protein;(source:Araport11)		Plant Tudor-like RNA-binding protein
AT4G16130	0.669913	0.000791301	ARA1	ARA1, ATISA1, ISA1	arabinose kinase	arabinose kinase;(source:Araport11)	Similar to galactokinase.	arabinose kinase
AT5G66850	0.669468	0.000686774	MAPKKK5	MAPKKK5	mitogen-activated protein kinase kinase kinase 5	mitogen-activated protein kinase kinase kinase 5;(source:Araport11)	Encodes a member of the MEKK subfamily that functions redundantly with MAPKKK3 to activate MPK3/6 downstream of multiple pattern recognition receptors and confer resistance to both bacterial and fungal pathogens.	mitogen-activated protein kinase kinase kinase 5
AT3G10800	0.669191	0.00198945	BZIP28	BZIP28		Basic-leucine zipper (bZIP) transcription factor family protein;(source:Araport11)	Encodes bZIP28, a putative membrane-tethered transcriptional factor. Up-regulated in response to heat; a bZIP28 null mutant has a heat-sensitive phenotype. bZIP28 has a similar domain structure to the mammalian ATF6 protein involved in the unfolded protein response (UPR), and shares a bZIP domain, transmembrane domain, and a canonical S1P cleavage site. The bZIP28 seems to be glycosylated in vivo…	Basic-leucine zipper (bZIP) transcription factor family protein
AT4G15490	0.668694	0.000454988	UGT84A3	UGT84A3		UDP-Glycosyltransferase superfamily protein;(source:Araport11)	Encodes a protein that might have sinapic acid:UDP-glucose glucosyltransferase activity.	UDP-Glycosyltransferase superfamily protein
AT4G09500	0.668074	0.00282936	AT4G09500			UDP-Glycosyltransferase superfamily protein;(source:Araport11)		UDP-Glycosyltransferase superfamily protein
AT1G48420	0.66732	0.000474034	D-CDES	ACD1, ATACD1, AtDCD, D-CDES, DCD	D-cysteine desulfhydrase	D-cysteine desulfhydrase;(source:Araport11)	Encodes an enzyme that decomposes D-cysteine into pyruvate, H2S, and NH3. Only D-cysteine but not L-cysteine was converted by D-CDes to pyruvate, H2S, and NH3. There is conflicting evidence on its 1-aminocyclopropane-1-carboxylate deaminase activity. Involved in regulating ethylene levels. DCD enhances plant cadmium tolerance by promoting hydrogen sulfide production.	D-cysteine desulfhydrase
AT3G21070	0.667217	0.00187424	NADK1	ATNADK-1, NADK1	NAD kinase 1	NAD kinase 1;(source:Araport11)	Encodes a protein with NAD(H) kinase activity.	NAD kinase 1
AT1G19310	0.66588	0.00428192	AT1G19310			RING/U-box superfamily protein;(source:Araport11)		RING/U-box superfamily protein
AT4G30960	0.665767	0.000365442	SIP3	ATCIPK6, CIPK6, SIP3, SNRK3.14	SOS3-interacting protein 3	SOS3-interacting protein 3;(source:Araport11)	Encodes CBL-interacting protein kinase 6 (CIPK6). Required for development and salt tolerance. The mRNA is cell-to-cell mobile.	SOS3-interacting protein 3
AT3G08690	0.665658	0.00571119	UBC11	ATUBC11, UBC11	ubiquitin-conjugating enzyme 11	ubiquitin-conjugating enzyme 11;(source:Araport11)		ubiquitin-conjugating enzyme 11
AT2G43500	0.665412	0.00277427	AT2G43500	NLP8		Plant regulator RWP-RK family protein;(source:Araport11)		Plant regulator RWP-RK family protein
AT1G79670	0.664789	0.00366199	RFO1	RFO1, WAKL22	RESISTANCE TO FUSARIUM OXYSPORUM 1	Wall-associated kinase family protein;(source:Araport11)	Encodes a receptor-like kinase that does not contain an extracellular leucine-rich repeat domain. A novel type of dominant disease-resistance protein that confers resistance to a broad spectrum of Fusarium races.	Wall-associated kinase family protein
AT2G22740	0.664263	0.00447218	SUVH6	SDG23, SUVH6	SU(VAR)3-9 homolog 6	SU(VAR)3-9 homolog 6;(source:Araport11)	Encodes a SU(VAR)3-9 homolog, a methyltransferase involved in histone methylation. The protein was shown to bind to methylated cytosines of CG, CNG and CNN motifs but has a preference for the latter two. This is a member of a subfamily of SET proteins that shares a conserved SRA domain.	SU(VAR)3-9 homolog 6
AT3G46510	0.663764	0.000612372	PUB13	ATPUB13, PUB13	plant U-box 13	plant U-box 13;(source:Araport11)	Encodes a protein containing a UND, a U-box, and an ARM domain. This protein has E3 ubiquitin ligase activity based on in vitro assays. Can be phosphorylated in vitro by MLPK, ARK1, and ARK2 but not by SD1-29. Involved in ubiquitination of pattern recognition receptor FLS2.	plant U-box 13
AT1G20980	0.663749	0.000517403	SPL14	ATSPL14, FBR6, SPL14, SPL1R2	squamosa promoter binding protein-like 14	squamosa promoter binding protein-like 14;(source:Araport11)	Encodes a nuclear plant-specific protein with features characteristic of a transcriptional regulator, including a nuclear localization signal sequence, a plant-specific DNA binding domain (the SBP box), and a protein interaction motif (ankyrin repeats). It unctions as a transcriptional regulator that plays a role not only in sensitivity to FB1, but also in the development of normal plant architec…	squamosa promoter binding protein-like 14
AT1G16840	0.663458	0.000842599	AT1G16840			hypothetical protein;(source:Araport11)
AT2G43680	0.663425	0.000448412	IQD14	IQD14	IQ-domain 14	IQ-domain 14;(source:Araport11)	Member of IQ67 (CaM binding) domain containing family.	IQ-domain 14
AT5G61580	0.663241	0.000816368	PFK4	PFK4	phosphofructokinase 4	phosphofructokinase 4;(source:Araport11)		phosphofructokinase 4
AT3G15220	0.663065	0.00235999	AT3G15220			Protein kinase superfamily protein;(source:Araport11)		Protein kinase superfamily protein
AT4G16520	0.663035	0.000530616	ATG8F	ATG8F	autophagy 8f	Ubiquitin-like superfamily protein;(source:Araport11)	Autophagy protein.	Ubiquitin-like superfamily protein
AT2G01130	0.66231	0.00150319	AT2G01130			DEA(D/H)-box RNA helicase family protein;(source:Araport11)		DEA(D/H)-box RNA helicase family protein
AT2G25280	0.662275	0.00221187	AT2G25280			AmmeMemoRadiSam system protein B;(source:Araport11)
AT5G61530	0.662187	0.0010376	AT5G61530			small G protein family protein / RhoGAP family protein;(source:Araport11)		small G protein family protein / RhoGAP family protein
AT1G60490	0.661925	0.000807933	VPS34	ATVPS34, PI3K, VPS34	vacuolar protein sorting 34	vacuolar protein sorting 34;(source:Araport11)	Encodes a phosphatidylinositol 3-kinase that is expressed in most plant tissues. Defects in VPS34 affect a number of cellular processes. Loss of function mutations are not transmitted through the male gametophyte due to defects in microgametogenesis therefore it is difficult to assess the effects of loss of VPS34 function in the whole plant. Involved in salt-stress responses.	vacuolar protein sorting 34
AT1G17440	0.66067	0.000678131	EER4	CKH1, EER4, TAF12B	ENHANCED ETHYLENE RESPONSE 4	Transcription initiation factor TFIID subunit A;(source:Araport11)	Encodes one of two Arabidopsis proteins with similarity to the TBP-associated factor TAF12. The gene product is an EIN3-interacting TFIID transcription factor required for proper ethylene response, including ERF1 induction. Loss of function mutants show enhanced response to ethylene. Located in nucleus and expressed throughout the plant. Required for ERF1 expression. Cytokinin-hypersensitive 1 (C…	Transcription initiation factor TFIID subunit A
AT1G52770	0.660628	0.0011876	AT1G52770			Phototropic-responsive NPH3 family protein;(source:Araport11)		Phototropic-responsive NPH3 family protein
AT5G18525	0.65993	0.00102538	AT5G18525	gfs12		protein serine/threonine kinase;(source:Araport11)	Encodes a BEACH domain containing protein that is involved in targeting storage proteins to the protein storage vacuoles and effector triggered immunity to Psuedomonas syringae.	protein serine/threonine kinases;protein tyrosine kinases;ATP binding;protein kinases
AT3G49800	0.659887	0.00124065	AT3G49800			BSD domain-containing protein;(source:Araport11)		BSD domain-containing protein
AT3G18490	0.659723	0.000173009	ASPG1	ASPG1	ASPARTIC PROTEASE IN GUARD CELL 1	Eukaryotic aspartyl protease family protein;(source:Araport11)	Encodes ASPG1 (ASPARTIC PROTEASE IN GUARD CELL 1). Functions in drought avoidance through abscisic acid (ABA) signalling in guard cells.	Eukaryotic aspartyl protease family protein
AT4G36920	0.659565	0.00503826	AP2	AP2, AtAP2, FL1, FLO2	APETALA 2	Integrase-type DNA-binding superfamily protein;(source:Araport11)	Encodes a floral homeotic gene, a member of the AP2/EREBP (ethylene responsive element binding protein) class of transcription factors and is involved in the specification of floral organ identity, establishment of floral meristem identity, suppression of floral meristem indeterminancy, and development of the ovule and seed coat. AP2 also has a role in controlling seed mass. Dominant negative all…	Integrase-type DNA-binding superfamily protein
AT3G05970	0.659285	0.00057139	LACS6	ATLACS6, LACS6	long-chain acyl-CoA synthetase 6	long-chain acyl-CoA synthetase 6;(source:Araport11)	encode peroxisomal long-chain acyl-CoA synthetase (LACS) isozymes	long-chain acyl-CoA synthetase 6
AT5G20280	0.659246	0.000362	SPS1F	ATSPS1F, SPS1F, SPSA1	sucrose phosphate synthase 1F	sucrose phosphate synthase 1F;(source:Araport11)	Encodes a protein with putative sucrose-phosphate synthase activity. When the gene was expressed in transgenic tobacco plants, a clear trend for increased SPS activity was noted.	sucrose phosphate synthase 1F
AT5G43470	0.659239	0.000481012	RPP8	HRT, RCY1, RPP8	RECOGNITION OF PERONOSPORA PARASITICA 8	Disease resistance protein (CC-NBS-LRR class) family;(source:Araport11)	Confers resistance to Peronospora parasitica. In arabidopsis ecotype Dijon-17, HRT-mediated signaling is dependent on light for the induction of hypersensitive response and resistance to turnip crinkle virus.	Disease resistance protein (CC-NBS-LRR class) family
AT1G32230	0.658993	0.000426137	RCD1	ATP8, AtRCD1, CEO, CEO1, RCD1, RIMB1	RADICAL-INDUCED CELL DEATH1	WWE protein-protein interaction domain protein family;(source:Araport11)	Encodes a protein belonging to the (ADP-ribosyl)transferase domain-containing subfamily of WWE protein-protein interaction domain protein family. Superoxide radicals are necessary and sufficient to propagate cell death or lesion formation in rcd1 mutants. Without stress treatment, RCD1 is localized in the nucleus. Under high salt or oxidative stress, RCD1 is found not only in the nucleus but also…	WWE protein-protein interaction domain protein family
AT3G52250	0.658748	0.000795898	AT3G52250	PWR		Duplicated homeodomain-like superfamily protein;(source:Araport11)	Encodes a protein with a putative role in mRNA splicing. The mRNA is cell-to-cell mobile.	Duplicated homeodomain-like superfamily protein
AT4G33540	0.656421	0.00301857	AT4G33540			metallo-beta-lactamase family protein;(source:Araport11)		metallo-beta-lactamase family protein
AT5G42470	0.656329	0.00392965	AT5G42470			BRCA1-A complex subunit BRE-like protein;(source:Araport11)
AT4G19510	0.656196	0.00072813	AT4G19510			Disease resistance protein (TIR-NBS-LRR class);(source:Araport11)		Disease resistance protein (TIR-NBS-LRR class)
AT2G34470	0.656004	0.000668904	UREG	PSKF109, UREG	urease accessory protein G	urease accessory protein G;(source:Araport11)	Encodes a urease accessory protein which is essential for the activation of plant urease.	urease accessory protein G
AT2G05710	0.655856	0.000250627	ACO3	ACO3	aconitase 3	aconitase 3;(source:Araport11)	Encodes an aconitase that can catalyze the conversion of citrate to isocitrate through a cis-aconitate intermediate, indicating that it may participate in the TCA cycle and other primary metabolic pathways. The protein is believed to accumulate in the mitochondria and the cytosol. It affects CSD2 (At2g28190 - a superoxide dismutase) transcript levels and may play a role in the response to oxidati…	aconitase 3
AT4G35580	0.655285	0.00155248	NTL9	CBNAC, NTL9	NAC transcription factor-like 9	NAC transcription factor-like 9;(source:Araport11)	Encodes a calmodulin-binding NAC protein (CBNAC). Contains calmodulin-binding domain in the C-terminus of the protein. Functions as a calmodulin-regulated transcriptional repressor.	NAC transcription factor-like 9
AT3G24870	0.655194	0.001305	AT3G24870	AtEAF1B		Helicase/SANT-associated, DNA binding protein;(source:Araport11)		Helicase/SANT-associated, DNA binding protein
AT5G45130	0.655101	0.000844871	RHA1	ATRAB-F2A, ATRAB5A, ATRABF2A, RAB-F2A, RAB5A, RABF2A, RHA1	RAB homolog 1	Ras small GTP-binding family protein;(source:Araport11)	small GTP binding protein The mRNA is cell-to-cell mobile.	RAB homolog 1
AT2G20740	0.654659	0.00217574	AT2G20740			Tetraspanin family protein;(source:Araport11)		Tetraspanin family protein
AT5G65760	0.654367	0.000990248	AT5G65760			Serine carboxypeptidase S28 family protein;(source:Araport11)		Serine carboxypeptidase S28 family protein
AT4G17470	0.653944	0.000789714	AT4G17470			alpha/beta-Hydrolases superfamily protein;(source:Araport11)		alpha/beta-Hydrolases superfamily protein
AT5G58930	0.653898	0.000854925	AT5G58930	OPL4		hypothetical protein (DUF740);(source:Araport11)		Protein of unknown function (DUF740)
AT5G08380	0.653873	0.000919665	AGAL1	AGAL1, AtAGAL1	alpha-galactosidase 1	alpha-galactosidase 1;(source:Araport11)		alpha-galactosidase 1
AT3G48050	0.653764	0.000636676	SUO	SUO	'shuttle' in chinese	protein SUO;(source:Araport11)	Encodes a large protein with N-terminal bromo-adjacent homology (BAH) and transcription elongation factor S-II (TFS2N) domains and two C-terminal GW (glycine and tryptophan) repeats. It is nuclear and colocalizes with the processing-body component DCP1 in the cytoplasm. SOU is a component of the miRNA pathway and is involved in translational repression.	BAH domain ;TFIIS helical bundle-like domain
AT2G47060	0.653187	0.00291127	PTI1-4	CARK3, PTI1-4	Pto-interacting 1-4	Protein kinase superfamily protein;(source:Araport11)	Encodes Pto-interacting 1-4 (PTI1-4), a member of the PTI1-like serine/threonine protein kinases that share strong sequence identity to the tomato PTI1 kinase.	Protein kinase superfamily protein
AT1G61690	0.652896	0.00153817	AT1G61690			phosphoinositide binding protein;(source:Araport11)		phosphoinositide binding
AT1G13260	0.651393	0.00073542	RAV1	AtRAV1, EDF4, RAV1	related to ABI3/VP1 1	related to ABI3/VP1 1;(source:Araport11)	Encodes an AP2/B3 domain transcription factor which is upregulated in response to low temperature. It contains a B3 DNA binding domain. It has circadian regulation and may function as a negative growth regulator. The mRNA is cell-to-cell mobile.	related to ABI3/VP1 1
AT4G28630	0.650504	0.003177	ABCB23	ABCB23, ATATM1, ATM1	ATP-binding cassette B23	ABC transporter of the mitochondrion 1;(source:Araport11)	Half-molecule ABC transporter ATM1. Arabidopsis thaliana has three ATM genes, namely ATM1, ATM2 and ATM3. Only ATM3 has an important function for plant growth.	ABC transporter of the mitochondrion 1
AT1G53440	0.650196	0.000669508	AT1G53440			Leucine-rich repeat transmembrane protein kinase;(source:Araport11)		Leucine-rich repeat transmembrane protein kinase
AT5G22020	0.650139	0.00161658	AT5G22020			Calcium-dependent phosphotriesterase superfamily protein;(source:Araport11)		Calcium-dependent phosphotriesterase superfamily protein
AT1G54920	0.649872	0.00085805	AT1G54920			hypothetical protein;(source:Araport11)
AT2G38740	0.649559	0.000963463	AT2G38740	Sgpp		Haloacid dehalogenase-like hydrolase (HAD) superfamily protein;(source:Araport11)	HAD-type phosphosugar phosphatase.	Haloacid dehalogenase-like hydrolase (HAD) superfamily protein
AT2G36490	0.649504	0.000628879	DML1	AtROS1, DML1, ROS1	demeter-like 1	demeter-like 1;(source:Araport11)	A repressor of transcriptional gene silencing. Functions by demethylating the target promoter DNA. Interacts physically with RPA2/ROR1. In the ros1 mutants, an increase in methylation is observed in a number of gene promoters. Among the loci affected by ros1, a few (RD29A and At1g76930) are affected in cytosine methylation in all sequence contexts (CpG, CpNpG or CpNpN), although many others are a…	demeter-like 1
AT1G03090	0.649338	0.00183553	MCCA	MCCA		methylcrotonyl-CoA carboxylase alpha chain;(source:Araport11)	MCCA is the biotinylated subunit of the dimer MCCase, which is involved in leucine degradation. Both subunits are nuclear coded and the active enzyme is located in the mitochondrion.	methylcrotonyl-CoA carboxylase alpha chain, mitochondrial / 3-methylcrotonyl-CoA carboxylase 1 (MCCA)
AT1G24460	0.649213	0.000763701	TNO1	TNO1	TGN-localized SYP41 interacting protein	TGN-related, localized SYP41 interacting protein;(source:Araport11)	Encodes a novel protein that co-immunoprecipitates with SYP41. It is involved in vacuolar trafficking and salt tolerance, potentially via a role in vesicle fusion and in maintaining TGN structure or identity. Mutants display delayed formation of the Brefeldin A (BFA) compartment in cotyledons upon application of BFA.
AT3G55070	0.649158	0.00169144	AT3G55070			LisH/CRA/RING-U-box domains-containing protein;(source:Araport11)		LisH/CRA/RING-U-box domains-containing protein
AT4G24290	0.648764	0.000922335	AT4G24290			MAC/Perforin domain-containing protein;(source:Araport11)		MAC/Perforin domain-containing protein
AT5G16210	0.648713	0.000788462	AT5G16210			HEAT repeat-containing protein;(source:Araport11)		HEAT repeat-containing protein
AT4G22580	0.64865	0.00441512	AT4G22580			Exostosin family protein;(source:Araport11)		Exostosin family protein
AT5G43430	0.648143	0.00299015	ETFBETA	ETFBETA	electron transfer flavoprotein beta	electron transfer flavoprotein beta;(source:Araport11)	Encodes the electron transfer flavoprotein ETF beta, a putative subunit of the mitochondrial electron transfer flavoprotein complex (ETF alpha is At1g50940) in Arabidopsis. Mutations of the ETF beta gene result in accelerated senescence and early death compared to wild-type during extended darkness. Also involved in the catabolism of leucine and chlorophyll degradation pathway activated during da…	electron transfer flavoprotein beta
AT1G54710	0.647309	0.00153724	ATG18H	ATATG18H, ATG18H	homolog of yeast autophagy 18 (ATG18) H	autophagy 18h-like protein;(source:Araport11)		homolog of yeast autophagy 18 (ATG18) H
AT2G31350	0.647247	0.00487488	GLX2-5	GLX2-5	glyoxalase 2-5	glyoxalase 2-5;(source:Araport11)	Encodes a mitochondrial glyoxalase 2 that can accommodate a number of different metal centers and with the predominant metal center being Fe(III)Zn(II).	glyoxalase 2-5
AT4G38790	0.647049	0.00540473	AT4G38790			ER lumen protein retaining receptor family protein;(source:Araport11)		ER lumen protein retaining receptor family protein
AT5G22740	0.646903	0.000839402	CSLA02	ATCSLA02, ATCSLA2, CSLA02, CSLA2	cellulose synthase-like A02	cellulose synthase-like A02;(source:Araport11)	Encodes a beta-mannan synthase based on in vitro enzyme assays from heterologously expressed protein. CSLA2 synthesizes the backbone of galactoglucomannan in seed coat epidermal cells. Both CSLA2 and MUCI10, which may be part of a protein complex, are critical for mucilage architecture.	cellulose synthase-like A02
AT1G12930	0.646326	0.00192584	AT1G12930	TNPO3		ARM repeat superfamily protein;(source:Araport11)	Ran effector.	ARM repeat superfamily protein
AT2G46530	0.646318	0.00456858	ARF11	ARF11	auxin response factor 11	auxin response factor 11;(source:Araport11)		auxin response factor 11
AT2G36810	0.645518	0.00102236	AT2G36810	SGR6		ARM repeat superfamily protein;(source:Araport11)	Specifically involved in gravity perception and/or gravity signal transduction for the shoot gravitropic response. Effects gravitropism only in inflorescence stems but normal in both hypocotyls and roots.	ARM repeat superfamily protein
AT5G44290	0.644469	0.00098436	AT5G44290			Protein kinase superfamily protein;(source:Araport11)		Protein kinase superfamily protein
AT4G08480	0.644442	0.00435011	MAPKKK9	MAPKKK9, MEKK2, SUMM1	mitogen-activated protein kinase kinase kinase 9	mitogen-activated protein kinase kinase kinase 9;(source:Araport11)	Encodes a member of the A1 subgroup of the MEKK (MAPK/ERK kinase kinase) family. MEKK is another name for Mitogen-Activated Protein Kinase Kinase Kinase (MAPKKK or MAP3K). This subgroup has four members: At4g08500 (MEKK1, also known as ARAKIN, MAP3Kb1, MAPKKK8), At4g08480 (MEKK2, also known as MAP3Kb4, MAPKKK9), At4g08470 (MEKK3, also known as MAP3Kb3, MAPKKK10) and At4g12020 (MEKK4, also known a…	mitogen-activated protein kinase kinase kinase 9
AT1G22870	0.644051	0.00625073	AT1G22870	SCYL2A		kinase family with ARM repeat domain-containing protein;(source:Araport11)	One of two paralogs in Arabidopsis.Loss of both SCYL2B and SCYL2A results in severe growth defects.	Protein kinase family protein with ARM repeat domain
AT5G53020	0.643523	0.00276067	AT5G53020			Ribonuclease P protein subunit P38-like protein;(source:Araport11)		Ribonuclease P protein subunit P38-related
AT3G17205	0.643403	0.000890237	UPL6	UPL6	ubiquitin protein ligase 6	ubiquitin protein ligase 6;(source:Araport11)		ubiquitin protein ligase 6
AT4G24350	0.643136	0.000727545	AT4G24350			Phosphorylase superfamily protein;(source:Araport11)		Phosphorylase superfamily protein
AT2G01650	0.643117	0.00414567	PUX2	PUX2	plant UBX domain-containing protein 2	plant UBX domain-containing protein 2;(source:Araport11)	encodes a peripheral membrane protein that contains UBX domain and interacts with AtCDC48 in vitro and co-fractionates with membrane-associated but not soluble AtCDC48 in vivo.	plant UBX domain-containing protein 2
AT1G28240	0.642634	0.00171025	AT1G28240	MUCI70		strawberry notch protein (DUF616);(source:Araport11)		Protein of unknown function (DUF616)
AT3G22380	0.642437	0.000519043	TIC	TIC	TIME FOR COFFEE	time for coffee;(source:Araport11)	Encodes a nucleus-acting plant-specific clock regulator working close to the central oscillator and affecting the circadian gating of light responses. Circadian gating is the alteration of circadian phase according to the photoperiod of the entraining day/light cycle and the rhythmic antagonism of light responses in the early subjective night. TIC differentially regulates CCA1 and PRR9 from LHY, …	time for coffee
AT1G76570	0.642354	0.00437938	AT1G76570	AtLHCB7, LHCB7		Chlorophyll A-B binding family protein;(source:Araport11)		Chlorophyll A-B binding family protein
AT3G45260	0.641869	0.00115827	AT3G45260	BIB		C2H2-like zinc finger protein;(source:Araport11)	BIB is a member of the BIRD family of zinc finger proteins that includes JKD. BIB functions redundantly with JKD to retain SHR in the nucleus and thereby restrict SHR movement in root tissues.	C2H2-like zinc finger protein
AT1G12810	0.641614	0.00537071	AT1G12810			proline-rich family protein;(source:Araport11)		proline-rich family protein
AT1G75310	0.64153	0.00198906	AUL1	AUL1	auxilin-like 1	auxin-like 1 protein;(source:Araport11)		auxin-like 1 protein
AT4G23600	0.641397	0.000612549	CORI3	CORI3, JR2	CORONATINE INDUCED 1	Tyrosine transaminase family protein;(source:Araport11)	Encodes cystine lyase which is expected to be involved in amino acid metabolism, providing the plant with cysteine and the generation of precursors of ethylene biosynthesis. mRNA levels are elevated in response to wounding.	Tyrosine transaminase family protein
AT3G19930	0.64068	0.00128016	STP4	ATSTP4, STP4	sugar transporter 4	sugar transporter 4;(source:Araport11)	Encodes a sucrose hydrogen symporter that is induced by wounding. The mRNA is cell-to-cell mobile.	sugar transporter 4
AT5G14640	0.640647	0.00423757	SK13	ATSK13, SK13	shaggy-like kinase 13	shaggy-like kinase 13;(source:Araport11)		shaggy-like kinase 13
AT1G19770	0.640537	0.000848933	PUP14	ATPUP14, PUP14	purine permease 14	purine permease 14;(source:Araport11)	Member of a family of proteins related to PUP1, a purine transporter. May be involved in the transport of purine and purine derivatives such as cytokinins, across the plasma membrane. The mRNA is cell-to-cell mobile.	purine permease 14
AT1G12520	0.640276	0.00182888	CCS	ATCCS, AtHMP03, CCS	copper chaperone for SOD1	copper chaperone for SOD1;(source:Araport11)	Copper-zinc superoxide dismutase copper chaperone (delivers copper to the Cu-Zn superoxide dismutase). Localized to the chloroplast. Expressed in roots and shoots. Up-regulated in response to copper and senescence. The AtACC activates all three CuZnSOD activities located in three different subcellular compartments. Contains three domains, central, ATX-1 like and C-terminal. ATX-1 like domain esse…	copper chaperone for SOD1
AT3G63340	0.640036	0.00105147	AT3G63340			kinase superfamily protein;(source:Araport11)		Protein phosphatase 2C family protein
AT2G39770	0.639784	0.000633196	CYT1	CYT1, EMB101, GMP1, SOZ1, VTC1	CYTOKINESIS DEFECTIVE 1	Glucose-1-phosphate adenylyltransferase family protein;(source:Araport11)	Encodes a GDP-mannose pyrophosphorylase/ mannose-1-pyrophosphatase. This enzyme provides GDP-mannose, which is used for cell wall carbohydrate biosynthesis and protein glycosylation as well as for ascorbate (vitamin C) biosynthesis. Mutations in this gene confer hypersensitivity to NH4+.	Glucose-1-phosphate adenylyltransferase family protein
AT2G05250	0.639606	0.00616704	AT2G05250			DNAJ heat shock N-terminal domain-containing protein;(source:Araport11)		DNAJ heat shock N-terminal domain-containing protein
AT5G66560	0.639407	0.00190063	AT5G66560			Phototropic-responsive NPH3 family protein;(source:Araport11)		Phototropic-responsive NPH3 family protein
AT4G02340	0.638917	0.00129544	AT4G02340			alpha/beta-Hydrolases superfamily protein;(source:Araport11)		alpha/beta-Hydrolases superfamily protein
AT1G58250	0.638635	0.000928511	SAB	HPS4, SAB	SABRE	HYPERSENSITIVE TO PI STARVATION 4;(source:Araport11)	SABRE, putative gene of unknown function, homologous to maize apt1 gene. Required for normal cell expansion in the root cortex. The sabre mutation results in abnormal cell expansion. Encodes a rare message; very low level of expression was detected in roots and shoots.	Golgi-body localisation protein domain ;RNA pol II promoter Fmp27 protein domain
AT1G64900	0.638522	0.00073057	CYP89A2	CYP89, CYP89A2	cytochrome P450, family 89, subfamily A, polypeptide 2	cytochrome P450, family 89, subfamily A, polypeptide 2;(source:Araport11)	Encodes cytochrome P450 (CYP89A2). The mRNA is cell-to-cell mobile.	cytochrome P450, family 89, subfamily A, polypeptide 2
AT4G23850	0.637199	0.000691685	LACS4	LACS4	long-chain acyl-CoA synthetase 4	AMP-dependent synthetase and ligase family protein;(source:Araport11)		AMP-dependent synthetase and ligase family protein
AT3G55450	0.63691	0.00189478	PBL1	PBL1	PBS1-like 1	PBS1-like 1;(source:Araport11)		PBS1-like 1
AT2G31510	0.636556	0.000941347	ARI7	ARI7, ATARI7	ARIADNE 7	IBR domain-containing protein;(source:Araport11)		IBR domain-containing protein
AT1G26130	0.63654	0.00173881	AT1G26130	ALA12		ATPase E1-E2 type family protein / haloacid dehalogenase-like hydrolase family protein;(source:Araport11)		ATPase E1-E2 type family protein / haloacid dehalogenase-like hydrolase family protein
AT2G44410	0.63647	0.00164697	AT2G44410			RING/U-box superfamily protein;(source:Araport11)		RING/U-box superfamily protein
AT3G01720	0.636433	0.00300336	AT3G01720	AtSERGT1		peptidyl serine alpha-galactosyltransferase;(source:Araport11)
AT3G15730	0.636011	0.000336987	PLDALPHA1	PLD, PLDALPHA1	phospholipase D alpha 1	phospholipase D alpha 1;(source:Araport11)	Encodes phospholipase D alpha 1 (PLD alpha 1). Positive regulator of abscisic acid (ABA) mediated stomatal movements. PLD alpha 1 plays an important role in seed deterioration and aging in Arabidopsis. The mRNA is cell-to-cell mobile.	phospholipase D alpha 1
AT1G28680	0.634864	0.00169072	AT1G28680	COSY		HXXXD-type acyl-transferase family protein;(source:Araport11)	Catalyses trans-cis isomerization and lactonization in the biosynthesis of coumarins in roots.	HXXXD-type acyl-transferase family protein
AT2G45590	0.634732	0.0010703	AT2G45590			Protein kinase superfamily protein;(source:Araport11)		Protein kinase superfamily protein
AT1G73460	0.634667	0.00136409	AT1G73460	DYRKP-2A		Protein kinase superfamily protein;(source:Araport11)		Protein kinase superfamily protein
AT3G07720	0.63449	0.00141654	AT3G07720			Galactose oxidase/kelch repeat superfamily protein;(source:Araport11)		Galactose oxidase/kelch repeat superfamily protein
AT5G45060	0.631551	0.00152295	AT5G45060			Disease resistance protein (TIR-NBS-LRR class) family;(source:Araport11)		Disease resistance protein (TIR-NBS-LRR class) family
AT2G25730	0.631454	0.000953674	AT2G25730			zinc finger FYVE domain protein;(source:Araport11)
AT1G76950	0.631029	0.00289803	PRAF1	PRAF1		Regulator of chromosome condensation (RCC1) family with FYVE zinc finger domain-containing protein;(source:Araport11)		Regulator of chromosome condensation (RCC1) family with FYVE zinc finger domain
AT1G45010	0.630942	0.00185541	AT1G45010			TRAM, LAG1 and CLN8 (TLC) lipid-sensing domain containing protein;(source:Araport11)		TRAM, LAG1 and CLN8 (TLC) lipid-sensing domain containing protein
AT1G17620	0.629964	0.00147171	AT1G17620			Late embryogenesis abundant (LEA) hydroxyproline-rich glycoprotein family;(source:Araport11)		Late embryogenesis abundant (LEA) hydroxyproline-rich glycoprotein family
AT5G66420	0.6297	0.000950041	AT5G66420			TIM-barrel signal transduction protein;(source:Araport11)
AT2G23980	0.629611	0.00169515	CNGC6	ATCNGC6, CNGC6	cyclic nucleotide-gated channel 6	cyclic nucleotide-gated channel 6;(source:Araport11)	Encodes a cyclic GMP-activated non-selective cation channel in the plasma membrane of guard cells.	cyclic nucleotide-gated channel 6
AT1G06640	0.629519	0.000855631	AT1G06640			2-oxoglutarate (2OG) and Fe(II)-dependent oxygenase superfamily protein;(source:Araport11)	encodes a protein whose sequence is similar to a 2-oxoglutarate-dependent dioxygenase The mRNA is cell-to-cell mobile.	2-oxoglutarate (2OG) and Fe(II)-dependent oxygenase superfamily protein
AT4G04320	0.629429	0.00215817	AT4G04320			malonyl-CoA decarboxylase family protein;(source:Araport11)		malonyl-CoA decarboxylase family protein
AT2G39780	0.629157	0.00125507	RNS2	RNS2	ribonuclease 2	ribonuclease 2;(source:Araport11)	Encodes the main endoribonuclease activity in plant cells and localizes to the endoplasmic reticulum (ER), ER-derived structures, and vacuoles. It is essential for normal ribosomal RNA recycling. The mRNA is cell-to-cell mobile.	ribonuclease 2
AT3G22200	0.62838	0.000941692	POP2	GABA-T, HER1, POP2	POLLEN-PISTIL INCOMPATIBILITY 2	Pyridoxal phosphate (PLP)-dependent transferases superfamily protein;(source:Araport11)	Genetically redundant with POP3;mediates pollen tube guidance. Double mutants are self sterile; gamma-aminobutyrate transaminase subunit precursor; nuclear gene for mitochondrial product. Encodes gamma-aminobutyrate transaminase that uses pyruvate instead of alpha-ketoglutarate as cosubstrate. Mutations in POP2/HER1 render roots resistant to the inhibitory growth effects of the volatile organic c…	Pyridoxal phosphate (PLP)-dependent transferases superfamily protein
AT5G14780	0.628253	0.00113175	FDH	AtFDH1, FDH	formate dehydrogenase	formate dehydrogenase;(source:Araport11)	Encodes a NAD-dependent formate dehydrogenase.	formate dehydrogenase
AT5G13530	0.627912	0.00152564	KEG	KEG	KEEP ON GOING	protein kinases;(source:Araport11)	Encodes KEEP ON GOING (KEG), a RING E3 ligase involved in abscisic acid signaling. KEG is essential for Arabidopsis growth and development. ABA promotes KEG degradation via the ubiquitin dependent 26S proteasome pathway. Associates with and ubiquitinates MKK4 and MKK5 to regulate plant immunity.	protein kinases;ubiquitin-protein ligases
AT1G62200	0.627255	0.00281917	PTR6	AtNPF8.5, AtPTR6, NPF8.5, PTR6	peptide transporter 6	Major facilitator superfamily protein;(source:Araport11)		Major facilitator superfamily protein
AT2G38710	0.626844	0.00430987	AT2G38710			AMMECR1 family;(source:Araport11)		AMMECR1 family
AT5G49950	0.626608	0.00509486	AT5G49950			alpha/beta-Hydrolases superfamily protein;(source:Araport11)		alpha/beta-Hydrolases superfamily protein
AT5G39570	0.626074	0.00063519	AT5G39570	PLDrp1		transmembrane protein;(source:Araport11)	Protein of unknown function. Binds phosphatidic acid and acts downstream of PLDalpha.
AT3G51640	0.625919	0.0023558	AT3G51640			stress response NST1-like protein;(source:Araport11)
AT3G09410	0.625436	0.00245319	AT3G09410	AtPAE5		Pectinacetylesterase family protein;(source:Araport11)		Pectinacetylesterase family protein
AT5G15680	0.624448	0.00146221	AT5G15680			ARM repeat superfamily protein;(source:Araport11)		ARM repeat superfamily protein
AT2G35050	0.624346	0.000906838	AT2G35050			kinase superfamily with octicosapeptide/Phox/Bem1p domain-containing protein;(source:Araport11)		Protein kinase superfamily protein with octicosapeptide/Phox/Bem1p domain
AT3G45830	0.624203	0.00477826	AT3G45830			nuclear factor kappa-B-binding-like protein;(source:Araport11)
AT1G48090	0.624024	0.00105215	AT1G48090			calcium-dependent lipid-binding family protein;(source:Araport11)		calcium-dependent lipid-binding family protein
AT1G77600	0.623773	0.00294578	AT1G77600	AtPDS5B, PDS5B		ARM repeat superfamily protein;(source:Araport11)	One of 5 PO76/PDS5 cohesion cofactor orthologs of Arabidopsis.	ARM repeat superfamily protein
AT5G05570	0.623761	0.00297278	AT5G05570	TMS		transducin family protein / WD-40 repeat family protein;(source:Araport11)		transducin family protein / WD-40 repeat family protein
AT4G34180	0.62314	0.0015668	AT4G34180	CYCLASE1		Cyclase family protein;(source:Araport11)	Encodes a cyclase-family protein that is a negative regulator of cell death that regulates pathogen-induced symptom development.	Cyclase family protein
AT5G43270	0.622004	0.00182928	SPL2	SPL2	squamosa promoter binding protein-like 2	squamosa promoter binding protein-like 2;(source:Araport11)	Member of the SPL (squamosa-promoter binding protein-like) gene family, a novel gene family encoding DNA binding proteins and putative transcription factors. In conjunction with SPL10 and SPL11, SPL2 redundantly controls proper development of lateral organs in association with shoot maturation in the reproductive phase. SPL2, SPL10, and SPL11, suppress root regeneration with age by inhibiting wou…	squamosa promoter binding protein-like 2
AT5G19140	0.621905	0.000514747	AILP1	AILP1, ATAILP1		aluminum induced protein with YGL and LRDR motifs;(source:Araport11)		Aluminium induced protein with YGL and LRDR motifs
AT4G25650	0.621791	0.000934054	ACD1-LIKE	ACD1-LIKE, PTC52, TIC55-IV	ACD1-like	ACD1-like protein;(source:Araport11)	Similar to ACD1. Leaves of antisense ACD1-like plants turn yellow in darkness like wild-type whereas antisense ACD1 plants remain dark after five days of dark treatment.	ACD1-like
AT1G76390	0.621419	0.00648415	PUB43	AtPUB43, PUB43	plant U-box 43	ARM repeat superfamily protein;(source:Araport11)	Plant U-box type E3 ubiquitin ligase (PUB).	ARM repeat superfamily protein
AT3G55110	0.620648	0.00267498	ABCG18	ABCG18	ATP-binding cassette G18	ABC-2 type transporter family protein;(source:Araport11)		ABC-2 type transporter family protein
AT3G14840	0.620566	0.00109385	AT3G14840	LIK1		Leucine-rich repeat transmembrane protein kinase;(source:Araport11)	Encodes LRR-RLK protein that is localized to the plasma membrane and is involved in regulation of plant innate immunity to microbes. LIK1 is phosphorylated by CERK1, a kinase involved in chitin perception. The mRNA is cell-to-cell mobile.	Leucine-rich repeat transmembrane protein kinase
AT5G24450	0.620202	0.00198879	AT5G24450			Transcription factor IIIC, subunit 5;(source:Araport11)		Transcription factor IIIC, subunit 5
AT1G71240	0.619217	0.0035364	AT1G71240			chromosome-partitioning protein, putative (DUF639);(source:Araport11)		Plant protein of unknown function (DUF639)
AT5G46270	0.619066	0.00363231	AT5G46270			Disease resistance protein (TIR-NBS-LRR class) family;(source:Araport11)		Disease resistance protein (TIR-NBS-LRR class) family
AT2G38110	0.618884	0.00243472	GPAT6	ATGPAT6, GPAT6	GLYCEROL-3-PHOSPHATE sn-2-ACYLTRANSFERASE 6	glycerol-3-phosphate acyltransferase 6;(source:Araport11)	bifunctional sn-glycerol-3-phosphate 2-O-acyltransferase/phosphatase. Involved in cutin assembly.	glycerol-3-phosphate acyltransferase 6
AT4G30530	0.618793	0.000893487	GGP1	GGP1	gamma-glutamyl peptidase 1	Class I glutamine amidotransferase-like superfamily protein;(source:Araport11)	Encodes a gamma-glutamyl peptidase, outside the GGT family, that can hydrolyze gamma-glutamyl peptide bonds. The mRNA is cell-to-cell mobile.	Class I glutamine amidotransferase-like superfamily protein
AT3G26200	0.618652	0.00635855	CYP71B22	CYP71B22	cytochrome P450, family 71, subfamily B, polypeptide 22	cytochrome P450, family 71, subfamily B, polypeptide 22;(source:Araport11)	putative cytochrome P450 The mRNA is cell-to-cell mobile.	cytochrome P450, family 71, subfamily B, polypeptide 22
AT2G32900	0.618033	0.00427903	ATZW10	ATZW10, MIP1		centromere/kinetochore protein, putative (ZW10);(source:Araport11)	Homologous to Drosophila ZW10, a centromere/kinetochore protein involved in chromosome segregation. Member of MAG2 complex on the ER that is responsible for efficient transport of seed storage proteins, functions in protein transport between the ER and Golgi apparatus, contain a Zeste?White 10 (ZW10) domain and a Sec39 domain. Required for proper maturation of seed storage proteins.	centromere/kinetochore protein, putative (ZW10)
AT3G03470	0.61803	0.00216794	CYP89A9	CYP89A9	cytochrome P450, family 87, subfamily A, polypeptide 9	cytochrome P450, family 87, subfamily A, polypeptide 9;(source:Araport11)	member of CYP89A	cytochrome P450, family 87, subfamily A, polypeptide 9
AT5G06260	0.617404	0.00215012	AT5G06260	OXR3		TLD-domain containing nucleolar protein;(source:Araport11)		TLD-domain containing nucleolar protein
AT4G26080	0.617308	0.00128229	ABI1	ABI1, AtABI1	ABA INSENSITIVE 1	Protein phosphatase 2C family protein;(source:Araport11)	Involved in abscisic acid (ABA) signal transduction. Negative regulator of ABA promotion of stomatal closure.	Protein phosphatase 2C family protein
AT3G46450	0.616217	0.00368349	AT3G46450			SEC14 cytosolic factor family protein / phosphoglyceride transfer family protein;(source:Araport11)		SEC14 cytosolic factor family protein / phosphoglyceride transfer family protein
AT1G78370	0.615112	0.000397476	GSTU20	ATGSTU20, GSTU20	glutathione S-transferase TAU 20	glutathione S-transferase TAU 20;(source:Araport11)	Encodes glutathione transferase belonging to the tau class of GSTs. Naming convention according to Wagner et al. (2002).	glutathione S-transferase TAU 20
AT1G16180	0.615045	0.00113436	AT1G16180			Serinc-domain containing serine and sphingolipid biosynthesis protein;(source:Araport11)		Serinc-domain containing serine and sphingolipid biosynthesis protein
AT1G73740	0.614543	0.00542576	AT1G73740			UDP-Glycosyltransferase superfamily protein;(source:Araport11)		UDP-Glycosyltransferase superfamily protein
AT3G02260	0.61453	0.00112722	BIG	ASA1, BIG, CRM1, DOC1, LPR1, TIR3, UMB1	BIG	auxin transport protein (BIG);(source:Araport11)	Calossin-like protein required for polar auxin transport. Involved in regulating sugar response and C/N balance.	auxin transport protein (BIG)
AT1G18210	0.614451	0.00213164	AT1G18210			Calcium-binding EF-hand family protein;(source:Araport11)		Calcium-binding EF-hand family protein
AT3G46970	0.613995	0.000239888	PHS2	ATPHS2, PHS2	alpha-glucan phosphorylase 2	alpha-glucan phosphorylase 2;(source:Araport11)	Encodes a cytosolic alpha-glucan phosphorylase. In vitro, the enzyme has a preference for branched polysaccharides, such as glycogen.	alpha-glucan phosphorylase 2
AT1G44820	0.613284	0.00257457	AT1G44820			Peptidase M20/M25/M40 family protein;(source:Araport11)		Peptidase M20/M25/M40 family protein
AT4G30790	0.613199	0.00204599	AT4G30790	ATG11		autophagy-like protein;(source:Araport11)	Encodes autophagy-related 2 (ATG11)
AT2G30500	0.61311	0.00285729	NET4B	NET4B	Networked 4B	Kinase interacting (KIP1-like) family protein;(source:Araport11)		Kinase interacting (KIP1-like) family protein
AT5G56630	0.613033	0.00179942	PFK7	PFK7	phosphofructokinase 7	phosphofructokinase 7;(source:Araport11)		phosphofructokinase 7
AT1G79380	0.611901	0.00146531	RGLG4	RGLG4	RING DOMAIN LIGASE 4	Ca(2)-dependent phospholipid-binding protein (Copine) family;(source:Araport11)	Encodes a ubiquitin ligase that is an essential upstream modulator of JA signaling in response to various stimuli.	Ca(2)-dependent phospholipid-binding protein (Copine) family
AT3G26380	0.611345	0.00264096	AT3G26380	APSE		Melibiase family protein;(source:Araport11)	APSE is a member of the Glycoside Hydrolase (GH27) family that functions as a &#946;-l-arabinopyranosidase.	Melibiase family protein
AT5G13800	0.610616	0.00139682	PPH	CRN1, PPH	pheophytinase	pheophytinase;(source:Araport11)	Encodes a pheophytinase that is involved in chlorophyll breakdown. Its transcript levels increase during senescence and pph-1 mutants have a stay-green phenotype.	pheophytinase
AT4G21450	0.610399	0.00169563	AT4G21450			PapD-like superfamily protein;(source:Araport11)		PapD-like superfamily protein
AT3G47680	0.609832	0.00370484	AT3G47680			DNA binding protein;(source:Araport11)		DNA binding
AT1G02305	0.609429	0.00136865	AT1G02305	AtcathB2		Cysteine proteinases superfamily protein;(source:Araport11)	Encodes a capase involved in stress induced cell death.	Cysteine proteinases superfamily protein
AT1G43620	0.609235	0.00191636	UGT80B1	TT15, TTG15, UGT80B1		UDP-Glycosyltransferase superfamily protein;(source:Araport11)	Encodes a UDP-glucose:sterol-glucosyltransferase. Mutants produce pale greenish-brown seeds whose dormancy was slightly reduced	UDP-Glycosyltransferase superfamily protein
AT1G50030	0.60916	0.00142135	TOR	TOR	target of rapamycin	target of rapamycin;(source:Araport11)	Related to TOR proteins from yeast and mammals, regulators of cell growth in response to nutrient availability. TOR proteins belong to the family of phosphatidylinositol 3-kinase and are targets of the antiproliferative drug rapamycin. AtTOR binds the yeast FKBP12 protein in the presence of Rapamycin, is involved in embryogenesis and is expressed in embryos, endosperm and meristems. Participates …	target of rapamycin
AT1G21770	0.609139	0.002706	AT1G21770			Acyl-CoA N-acyltransferases (NAT) superfamily protein;(source:Araport11)		Acyl-CoA N-acyltransferases (NAT) superfamily protein
AT1G70830	0.608895	0.00253976	MLP28	MLP28	MLP-like protein 28	MLP-like protein 28;(source:Araport11)		MLP-like protein 28
AT5G64250	0.608377	0.00361056	AT5G64250			Aldolase-type TIM barrel family protein;(source:Araport11)		Aldolase-type TIM barrel family protein
AT4G30080	0.607492	0.00601253	ARF16	ARF16	auxin response factor 16	auxin response factor 16;(source:Araport11)	Involved in root cap cell differentiation. Gene expression is regulated by mir160.Located in the nucleus.	auxin response factor 16
AT1G79690	0.607256	0.00164821	NUDT3	atnudt3, NUDT3	nudix hydrolase homolog 3	nudix hydrolase homolog 3;(source:Araport11)		nudix hydrolase homolog 3
AT1G57990	0.606811	0.00643329	PUP18	ATPUP18, PUP18	purine permease 18	purine permease 18;(source:Araport11)	Member of a family of proteins related to PUP1, a purine transporter. May be involved in the transport of purine and purine derivatives such as cytokinins, across the plasma membrane.	purine permease 18
AT5G26570	0.606602	0.000756267	PWD	ATGWD3, OK1, PWD	PHOSPHOGLUCAN WATER DIKINASE	chloroplastidic phosphoglucan, water dikinase (ATGWD3);(source:Araport11)	chloroplastidic phosphoglucan, water dikinase (PWD) which is required for normal degradation of leaf starch in Arabidopsis. NMR analysis of the mutants, suggests that the gene is specifically involved in the phosphorylation of the glucosyl residues of starch at the C3 position.	catalytics;carbohydrate kinases;phosphoglucan, water dikinases
AT3G43270	0.606416	0.00529328	AT3G43270			Plant invertase/pectin methylesterase inhibitor superfamily;(source:Araport11)		Plant invertase/pectin methylesterase inhibitor superfamily
AT2G32160	0.605196	0.00175276	AT2G32160			S-adenosyl-L-methionine-dependent methyltransferases superfamily protein;(source:Araport11)		S-adenosyl-L-methionine-dependent methyltransferases superfamily protein
AT3G25500	0.604156	0.00164789	AFH1	AFH1, AHF1, ATFH1, FH1	formin homology 1	formin homology 1;(source:Araport11)	Poly-L-proline-containing (PLP) protein that form part of the signal-transduction cascade that leads to rearrangement of the actin cytoskeleton. AFH1 is a nonprocessive formin that moves from the barbered end to the side of an actin filament after the nucleation event.	formin homology 1
AT3G07360	0.603726	0.00194808	PUB9	ATPUB9, PUB9	plant U-box 9	plant U-box 9;(source:Araport11)	Encodes a protein containing a U-box and an ARM domain. This protein has E3 ubiquitin ligase activity based on in vitro assays.	plant U-box 9
AT5G62090	0.603114	0.00235246	SLK2	SLK2	SEUSS-like 2	SEUSS-like 2;(source:Araport11)	Encodes a protein that functions with LUH to promote Al binding to the root cell wall.	SEUSS-like 2
AT2G25520	0.602964	0.00154716	AT2G25520			Drug/metabolite transporter superfamily protein;(source:Araport11)		Drug/metabolite transporter superfamily protein
AT5G61190	0.602906	0.0034706	AT5G61190			putative endonuclease or glycosyl hydrolase with C2H2-type zinc finger domain-containing protein;(source:Araport11)		putative endonuclease or glycosyl hydrolase with C2H2-type zinc finger domain
AT2G14750	0.60241	0.00152129	APK	AKN1, APK, APK1, ATAKN1	APS kinase	APS kinase;(source:Araport11)	Encodes adenosine-5'-phosphosulfate kinase. Provides activated sulfate for sulfation of secondary metabolites, including the glucosinolates. Essential for pollen viability. The mRNA is cell-to-cell mobile.	APS kinase
AT5G41700	0.601462	0.00124691	UBC8	ATUBC8, UBC8	ubiquitin conjugating enzyme 8	ubiquitin conjugating enzyme 8;(source:Araport11)	One of the polypeptides that constitute the ubiquitin-conjugating enzyme E2 The mRNA is cell-to-cell mobile.	ubiquitin conjugating enzyme 8
AT1G72700	0.601059	0.00344127	AT1G72700	ALA5		ATPase E1-E2 type family protein / haloacid dehalogenase-like hydrolase family protein;(source:Araport11)		ATPase E1-E2 type family protein / haloacid dehalogenase-like hydrolase family protein
AT2G38440	0.600924	0.00164752	SCAR2	ATSCAR2, DIS3, ITB1, SCAR2, WAVE4	SCAR homolog 2	SCAR homolog 2;(source:Araport11)	Encodes a subunit of the WAVE complex. The WAVE complex is required for activation of ARP2/3 complex which functions in actin microfilament nucleation and branching. Mutations cause defects in both the actin and microtubule cytoskeletons that result in aberrant epidermal cell expansion. itb1 mutants showed irregularities in trichome branch positioning and expansion. The SHD domain of this protein…	SCAR homolog 2
AT4G21580	0.600816	0.0023543	AT4G21580			oxidoreductase, zinc-binding dehydrogenase family protein;(source:Araport11)		oxidoreductase, zinc-binding dehydrogenase family protein
AT2G33050	0.600659	0.00359154	RLP26	AtRLP26, RLP26	receptor like protein 26	receptor like protein 26;(source:Araport11)		receptor like protein 26
AT5G49555	0.600597	0.0022236	AT5G49555			FAD/NAD(P)-binding oxidoreductase family protein;(source:Araport11)		FAD/NAD(P)-binding oxidoreductase family protein
AT5G26000	0.600574	2.26711e-05	TGG1	AtTGG1, BGLU38, TGG1	thioglucoside glucohydrolase 1	thioglucoside glucohydrolase 1;(source:Araport11)	member of Glycoside Hydrolase Family 1. encodes one of two known functional myrosinase enzymes in Arabidopsis. The enzyme catalyzes the hydrolysis of glucosinolates into compounds that are toxic to various microbes and herbivores.	thioglucoside glucohydrolase 1
AT5G46340	0.600157	0.00444619	RWA1	RWA1	REDUCED WALL ACETYLATION 1	O-acetyltransferase family protein;(source:Araport11)	Encodes a homolog of the protein Cas1p known to be involved in polysaccharide O-acetylation in Cryptococcus neoformans. Has high similarity to RWA2 whose mutant displays reduced acetylation. The protein is expressed in the Golgi and is involved in the acetylation of xylan during secondary wall biosynthesis.	O-acetyltransferase family protein
AT5G03280	0.599438	0.00163513	EIN2	ATEIN2, CKR1, EIN2, ERA3, ORE2, ORE3, PIR2	ETHYLENE INSENSITIVE 2	NRAMP metal ion transporter family protein;(source:Araport11)	Involved in ethylene signal transduction. Acts downstream of CTR1. Positively regulates ORE1 and negatively regulates mir164A,B,C to regulate leaf senescence. A maternally expressed imprinted gene. Mutations in ein2 block ethylene stimulation of flavonol synthesis. The mRNA is cell-to-cell mobile.	NRAMP metal ion transporter family protein
AT1G58230	0.59941	0.00195751	AT1G58230	BCHB		binding protein;(source:Araport11)		binding
AT1G60420	0.599052	0.00278069	AT1G60420	AtNRX1, NRX1		DC1 domain-containing protein;(source:Araport11)	Reduce transmission through pollen. The mRNA is cell-to-cell mobile.	DC1 domain-containing protein
AT5G55600	0.598647	0.00325578	AT5G55600			Agenet and bromo-adjacent homology (BAH) domain-containing protein;(source:Araport11)		agenet domain-containing protein / bromo-adjacent homology (BAH) domain-containing protein
AT2G20370	0.598444	0.00255858	MUR3	AtMUR3, KAM1, MUR3, RSA3	MURUS 3	Exostosin family protein;(source:Araport11)	Encodes a xyloglucan galactosyltransferase located in the membrane of Golgi stacks that is involved in the biosynthesis of fucose. It is also involved in endomembrane organization. It is suggested that it is a dual-function protein that is responsible for actin organization and the synthesis of cell wall materials. The mRNA is cell-to-cell mobile.	Exostosin family protein
AT4G09570	0.598259	0.00364654	CPK4	ATCPK4, CPK4	calcium-dependent protein kinase 4	calcium-dependent protein kinase 4;(source:Araport11)	Encodes a member of Calcium Dependent Protein Kinase (CDPK) gene family.Positive regulator of ABA signaling. Phosphorylates ABA responsive transcription factors ABF1 and ABF4.	calcium-dependent protein kinase 4
AT5G48620	0.598255	0.0015771	AT5G48620			Disease resistance protein (CC-NBS-LRR class) family;(source:Araport11)		Disease resistance protein (CC-NBS-LRR class) family
AT1G02990	0.597996	0.00473568	AT1G02990			hypothetical protein;(source:Araport11)
AT5G58430	0.597745	0.00242319	EXO70B1	ATEXO70B1, EXO70B1	exocyst subunit exo70 family protein B1	exocyst subunit exo70 family protein B1;(source:Araport11)	A member of EXO70 gene family, putative exocyst subunits, conserved in land plants. Arabidopsis thaliana contains 23 putative EXO70 genes, which can be classified into eight clusters on the phylogenetic tree. Targeted by AvrPtoB to manipulate the defense molecule secretion machinery.	exocyst subunit exo70 family protein B1
AT1G18000	0.597531	0.00195916	AT1G18000			Major facilitator superfamily protein;(source:Araport11)		Major facilitator superfamily protein
AT3G43220	0.597444	0.00244428	AT3G43220	SAC3		Phosphoinositide phosphatase family protein;(source:Araport11)		Phosphoinositide phosphatase family protein
AT4G15450	0.597439	0.00416463	AT4G15450			Senescence/dehydration-associated protein-like protein;(source:Araport11)		Senescence/dehydration-associated protein-related
AT3G29075	0.597409	0.00339544	AT3G29075			glycine-rich protein;(source:Araport11)		glycine-rich protein
AT4G32850	0.597118	0.00200944	nPAP	nPAP, PAP(IV), PAPS4	nuclear poly(a) polymerase	nuclear poly(a) polymerase;(source:Araport11)	Encodes a nuclear poly(A) polymerase. Located in the nucleus. The mRNA is cell-to-cell mobile.	nuclear poly(a) polymerase
AT1G67560	0.596145	0.00232176	LOX6	ATLOX6, LOX6	lipoxygenase 6	PLAT/LH2 domain-containing lipoxygenase family protein;(source:Araport11)		PLAT/LH2 domain-containing lipoxygenase family protein
AT4G23470	0.595069	0.00186029	AT4G23470			PLAC8 family protein;(source:Araport11)		PLAC8 family protein
AT2G22430	0.594519	0.00140203	HB6	ATHB6, HB6	homeobox protein 6	homeobox protein 6;(source:Araport11)	Encodes a homeodomain leucine zipper class I (HD-Zip I) protein that is a target of the protein phosphatase ABI1 and regulates hormone responses in Arabidopsis.	homeobox protein 6
AT5G58900	0.594476	0.00405247	AT5G58900	DIV1		Homeodomain-like transcriptional regulator;(source:Araport11)	R-R-type MYB protein	Homeodomain-like transcriptional regulator
AT3G06130	0.594362	0.00268609	AT3G06130	AtHMP25		Heavy metal transport/detoxification superfamily protein;(source:Araport11)		Heavy metal transport/detoxification superfamily protein
AT2G35110	0.594319	0.00237263	GRL	GRL, LPL3, NAP1, NAPP	GNARLED	transcription activator;(source:Araport11)	Component of the WAVE protein complex which act as activators of ARP2/3 complex involved in actin nucleation. Required for trichome morphogenesis. Mutant displays distorted trichomes, a phenotype that can be phenocopied by treatment of WT plants with actin-interacting drugs. Its ER localization is independent of upstream SPK1 activation signaling and the physical association with the WAVE/SCAR Re…	transcription activators
AT1G27850	0.594099	0.00272425	AT1G27850	BPP5		RUN/FYVE domain protein;(source:Araport11)	Encodes a microtubule-associated protein involved in cortical microtubule organization during leaf development.
AT3G01520	0.593865	0.00447429	AT3G01520			Adenine nucleotide alpha hydrolases-like superfamily protein;(source:Araport11)	Encodes a universal stress protein (USP)-like protein that has been crystallized in complex with AMP, suggesting that it belongs to the ATP-binding USP subfamily. The mRNA is cell-to-cell mobile.	Adenine nucleotide alpha hydrolases-like superfamily protein
AT5G03730	0.593773	0.00247522	CTR1	AtCTR1, CTR1, SIS1	CONSTITUTIVE TRIPLE RESPONSE 1	Protein kinase superfamily protein;(source:Araport11)	Homologous to the RAF family of serine/threonine protein kinases. Negative regulator in the ethylene signal transduction pathway. Interacts with the putative ethylene receptors ETR1 and ERS. Constitutively expressed.	Protein kinase superfamily protein
AT5G20350	0.593736	0.00216544	TIP1	TIP1	TIP GROWTH DEFECTIVE 1	Ankyrin repeat family protein with DHHC zinc finger domain-containing protein;(source:Araport11)	Encodes a protein containing ankyrin and DHHC-CRD domain. Acts to restrict the size of the swelling that forms at the beginning of root hair cell growth, possibly by a mechanism that requires RHD1. Mutant displays defects in both root hair and pollen tube growth. The mRNA is cell-to-cell mobile.	Ankyrin repeat family protein with DHHC zinc finger domain
AT4G17230	0.593491	0.00390299	SCL13	SCL13	SCARECROW-like 13	SCARECROW-like 13;(source:Araport11)	Encodes a scarecrow-like protein (SCL13). Member of GRAS gene family. Regulated by heat shock.	SCARECROW-like 13
AT1G71880	0.593327	0.00175194	SUC1	ATSUC1, SUC1	sucrose-proton symporter 1	sucrose-proton symporter 1;(source:Araport11)	Sucrose transporter gene induced in response to nematodes; member of Sucrose-proton symporter family. The mRNA is cell-to-cell mobile.	sucrose-proton symporter 1
AT5G51430	0.59329	0.00241235	EYE	COG7, EYE	EMBRYO YELLOW	conserved oligomeric Golgi complex component-related / COG complex component-like protein;(source:Araport11)	Encodes a protein that is homologous to Cog7, a subunit of the conserved oligomeric Golgi (COG) complex, which is required for the normal morphology and function of the Golgi apparatus. It is likely to be involved in transport or retention of Golgi-localized proteins and in maintenance of Golgi morphology.	conserved oligomeric Golgi complex component-related / COG complex component-related
AT4G00990	0.592759	0.00454822	AT4G00990	AtJMJ17, JMJ27		Transcription factor jumonji (jmjC) domain-containing protein;(source:Araport11)	jJumonji-domain-containing H3K9 histone demethylase. Loss of function mutants are susceptible to bacterial infection and early flowering.	Transcription factor jumonji (jmjC) domain-containing protein
AT3G53720	0.592621	0.00637772	CHX20	ATCHX20, CHX20	cation/H exchanger 20	cation/H+ exchanger 20;(source:Araport11)	member of Putative Na+/H+ antiporter family. Involved in the osmoregulation through K(+) fluxes and possibly pH modulation of an active endomembrane system in guard cells.	cation/H+ exchanger 20
AT2G28290	0.592403	0.00176084	SYD	CHR3, SYD	SPLAYED	P-loop containing nucleoside triphosphate hydrolases superfamily protein;(source:Araport11)	Encodes a SWI2/SNF2-like protein in the SNF2 subclass. Homozygous plants with null mutations exhibit premature termination of the meristem and carpelloid structures from the inflorescence meristem. Co-activator of floral homeotic gene expression. Acts with LFY to regulate shoot apical meristem identity. Required for meristem maintenance. Regulates flowering under a non-inductive photoperiod. It p…	P-loop containing nucleoside triphosphate hydrolases superfamily protein
AT2G39280	0.592008	0.00283572	AT2G39280			Ypt/Rab-GAP domain of gyp1p superfamily protein;(source:Araport11)		Ypt/Rab-GAP domain of gyp1p superfamily protein
AT3G06620	0.592007	0.00463753	AT3G06620			PAS domain-containing protein tyrosine kinase family protein;(source:Araport11)		PAS domain-containing protein tyrosine kinase family protein
AT5G64440	0.5919	0.00260694	FAAH	AtFAAH, FAAH	fatty acid amide hydrolase	fatty acid amide hydrolase;(source:Araport11)	AtFAAH (fatty acid amide hydrolase) modulates endogenous NAEs (N-Acylethanolamines) levels in plants by hydrolyzing NAEs to ethanolamine and their corresponding free fatty acids. NAE depletion likely participates in the regulation of plant growth. The mRNA is cell-to-cell mobile.	fatty acid amide hydrolase
AT5G19980	0.591807	0.0037486	GONST4	GFT1, GONST4	golgi nucleotide sugar transporter 4	golgi nucleotide sugar transporter 4;(source:Araport11)	Encodes a Golgi-localized nucleotide-sugar transporter.	golgi nucleotide sugar transporter 4
AT1G65540	0.591629	0.0020576	LETM2	AtLETM2, LETM2	leucine zipper-EF-hand-containing transmembrane protein 2	LETM1-like protein;(source:Araport11)		LETM1-like protein
[truncated: 2,116 more rows]

## Sheet: Plant Ontology Analysis
	Supplemental Table S2. Result of the Enrichment Analysis of Plant Ontology categories of target genes of SPT
Enrichment FDR	nGenes	Pathway Genes	Fold Enrichment	Pathway	URL	Genes
[truncated: 31 more rows]

## Sheet: Simple Enrichment Analysis 
	Supplemental Table S3. Result of Simple Enrichment Analysis of promoter region of target genes of SPT
RANK	DB	ID	ALT_ID	CONSENSUS	TP	TP_P	FP	FP%	ENR_RATIO	SCORE_THR	PVALUE	LOG_PVALUE	EVALUE	LOG_EVALUE	QVALUE	LOG_QVALUE
[truncated: 79 more rows]
